# Supplementary material for: (7aS)-(–)-Dimeth­yl(1-oxido-3-oxo-5,6,7,7a-tetra­hydro-3H-pyrrolizin-2-yl)sulfonium
Source: Acta Crystallogr Sect E Struct Rep Online. 2012 Feb 17;68(Pt 3):o752. doi: 10.1107/S1600536812003601 (PMC3295519; doi:10.1107/S1600536812003601)
Supplement: Supplementary file 1 [file e-68-0o752-sup1.cif]

##############################################################################
#                                                                            #
# This CIF contains the data in a paper accepted for publication in          #
# Acta Crystallographica Section E. It conforms to the requirements of       #
# Notes for Authors for Acta Crystallographica Section E, and has been       #
# peer reviewed under the auspices of the IUCr Commission on Journals.       #
#                                                                            #
# Full details of the Crystallographic Information File format               #
# are given in the paper "The Crystallographic Information File (CIF):       #
# a New Standard Archive File for Crystallography" by S. R. Hall, F. H.      #
# Allen and I. D. Brown [Acta Cryst. (1991), A47, 655-685].                  #
#                                                                            #
# The current version of the core CIF dictionary is obtainable from          #
# ftp://ftp.iucr.org/pub/cif_core.dic.                                       #
#                                                                            #
# Software is freely available for graphical display of the structure(s)     #
# in this CIF. For information consult the CIF software page                 #
# http://www.iucr.org/resources/cif/software.                                #
#                                                                            #
# This file may be used for bona fide research purposes within the           #
# scientific community so long as proper attribution is given to the journal # 
# article from which it was obtained.                                        #
#                                                                            #
##############################################################################
data_global
_audit_creation_method     'WinGX routine CIF_UPDATE'
_audit_conform_dict_name     cif_core.dic
_audit_conform_dict_version     2.4
_journal_data_validation_number     ?
_journal_date_recd_electronic     2012-01-18
_journal_date_accepted     2012-01-27
_journal_name_full     'Acta Crystallographica, Section E'
_journal_year     2012
_journal_volume     68
_journal_issue      3
_journal_page_first     o752
_journal_page_last     o752
_journal_paper_category     QO
_journal_paper_doi     10.1107/S1600536812003601
_journal_coeditor_code     BT5793
_publ_contact_author_name     'Dr A. Mendoza'
_publ_contact_author_address
;
Centro de Qu\'imica
ICUAP
Benem\'erita Universidad Aut\'onoma de Pueba
Puebla, Pue.
Mexico
;
_publ_contact_author_email     angel.mendoza.m@gmail.com
_publ_contact_author_fax     '+52 222 229 55 00 ext 7397'
_publ_contact_author_phone     '+52 222 229 55 00 ext 7297'
_publ_section_title
;\
(7a<i>S</i>)-(--)-Dimethyl(1-oxido-3-oxo-5,6,7,7a-tetrahydro-3<i>H</i>-\
pyrrolizin-2-yl)sulfonium
;
loop_
    _publ_author_name
    _publ_author_address
    'Guti\'errez-Lazcano, Leonardo'
;
Centro de Qu\'imica
Instituto de Ciencias
Benem\'erita Universidad Aut\'onoma de Puebla
Puebla, Pue.
Mexico
;
    'Ter\'an, Joel L.'
;
Centro de Qu\'imica
Instituto de Ciencias
Benem\'erita Universidad Aut\'onoma de Puebla
Puebla, Pue.
Mexico
;
    'Ju\'arez, Jorge R.'
;
Centro de Qu\'imica
Instituto de Ciencias
Benem\'erita Universidad Aut\'onoma de Puebla
Puebla, Pue.
Mexico
;
    'Flores-Alamo, Marcos'
;
Facultad de Qu\'imica
Universidad Nacional Aut\'onoma de M\'exico
04510 M\'exico, DF
Mexico
;
    'Mendoza, Angel'
;
Centro de Qu\'imica
Instituto de Ciencias
Benem\'erita Universidad Aut\'onoma de Puebla
Puebla, Pue.
Mexico
;
data_I
_chemical_name_systematic
;
(7a<i>S</i>)-(--)-Dimethyl(1-oxido-3-oxo-5,6,7,7a-tetrahydro-3<i>H</i>-
pyrrolizin-2-yl)sulfonium
;
_chemical_formula_moiety     'C9 H13 N O2 S'
_chemical_formula_sum     'C9 H13 N O2 S'
_chemical_formula_iupac     'C9 H13 N O2 S'
_chemical_formula_weight     199.26
_space_group_crystal_system     orthorhombic
_space_group_name_H-M_alt     'P 21 21 21'
_space_group_name_Hall     'P 2ac 2ab'
loop_
    _space_group_symop_operation_xyz
    'x, y, z'
    '-x+1/2, -y, z+1/2'
    'x+1/2, -y+1/2, -z'
    '-x, y+1/2, -z+1/2'
_cell_length_a     5.8761(3)
_cell_length_b     9.0858(5)
_cell_length_c     17.7107(9)
_cell_angle_alpha     90
_cell_angle_beta     90
_cell_angle_gamma     90
_cell_volume     945.56(9)
_cell_formula_units_Z     4
_cell_measurement_reflns_used     4129
_cell_measurement_theta_min     3.4619
_cell_measurement_theta_max     25.9943
_cell_measurement_temperature     130(2)
_exptl_crystal_description     plate
_exptl_crystal_colour     colourless
_exptl_crystal_size_max     0.4601
_exptl_crystal_size_mid     0.3298
_exptl_crystal_size_min     0.0731
_exptl_crystal_density_diffrn     1.406
_exptl_crystal_density_method     'not measured'
_exptl_crystal_F_000     424
loop_
    _exptl_crystal_face_index_h
    _exptl_crystal_face_index_k
    _exptl_crystal_face_index_l
    _exptl_crystal_face_perp_dist
    1 -2 -25 0.0366
    -1 2 25 0.0366
    8 -2 2 0.172
    -8 2 -2 0.172
    1 -13 3 0.1649
    -1 13 -3 0.1649
_exptl_absorpt_coefficient_mu     0.308
_exptl_absorpt_correction_type     analytical
_exptl_absorpt_process_details     '(CrysAlis PRO; Oxford Diffraction, 2002)'
_exptl_absorpt_correction_T_min     0.895
_exptl_absorpt_correction_T_max     0.976
_exptl_special_details     ?
_diffrn_ambient_temperature     130(2)
_diffrn_radiation_type     MoK\a
_diffrn_radiation_wavelength     0.71073
_diffrn_radiation_monochromator     graphite
_diffrn_measurement_device_type     'Oxford Xcalibur Atlas Gemini'
_diffrn_measurement_method     \w
_diffrn_detector_area_resol_mean     10.4685
_diffrn_reflns_number     6356
_diffrn_reflns_av_R_equivalents     0.0371
_diffrn_reflns_theta_min     3.65
_diffrn_reflns_theta_max     26.09
_diffrn_reflns_theta_full     26.09
_diffrn_measured_fraction_theta_max     0.991
_diffrn_measured_fraction_theta_full     0.991
_diffrn_reflns_limit_h_min     -7
_diffrn_reflns_limit_h_max     7
_diffrn_reflns_limit_k_min     -10
_diffrn_reflns_limit_k_max     11
_diffrn_reflns_limit_l_min     -18
_diffrn_reflns_limit_l_max     21
_refine_special_details
;
Refinement of <i>F</i>^2^ against ALL reflections. The weighted <i>R</i>-factor
<i>wR</i> and goodness of fit <i>S</i> are based on <i>F</i>^2^, conventional
<i>R</i>-factors <i>R</i> are based on <i>F</i>, with <i>F</i> set to zero for
negative <i>F</i>^2^. The threshold expression of <i>F</i>^2^ >
2\s(<i>F</i>^2^) is used only for calculating <i>R</i>-factors(gt) <i>etc</i>.
and is not relevant to the choice of reflections for refinement.
<i>R</i>-factors based on <i>F</i>^2^ are statistically about twice as large
as those based on <i>F</i>, and <i>R</i>-factors based on ALL data will be
even larger.
;
_reflns_number_total     1873
_reflns_number_gt     1736
_reflns_threshold_expression     I>2\s(I)
_refine_ls_structure_factor_coef     Fsqd
_refine_ls_matrix_type     full
_refine_ls_R_factor_all     0.0311
_refine_ls_R_factor_gt     0.0274
_refine_ls_wR_factor_gt     0.0636
_refine_ls_wR_factor_ref     0.0648
_refine_ls_goodness_of_fit_ref     1.039
_refine_ls_restrained_S_all     1.039
_refine_ls_number_reflns     1873
_refine_ls_number_parameters     120
_refine_ls_number_restraints     0
_refine_ls_hydrogen_treatment     constr
_refine_ls_weighting_scheme     calc
_refine_ls_weighting_details
               'calc w = 1/[\s^2^(Fo^2^)+(0.0385P)^2^] where P=(Fo^2^+2Fc^2^)/3'
_atom_sites_solution_hydrogens     geom
_atom_sites_solution_primary     direct
_atom_sites_solution_secondary     difmap
_refine_ls_shift/su_max     0
_refine_ls_shift/su_mean     0
_refine_diff_density_max     0.199
_refine_diff_density_min     -0.255
_refine_ls_extinction_method     none
_refine_ls_abs_structure_details     'Flack (1983), with 758 Friedel pairs'
_refine_ls_abs_structure_Flack     -0.07(7)
loop_
    _atom_type_symbol
    _atom_type_description
    _atom_type_scat_dispersion_real
    _atom_type_scat_dispersion_imag
    _atom_type_scat_source
    C C 0.0033 0.0016 'International Tables Vol C Tables 4.2.6.8 and 6.1.1.4'
    H H 0 0 'International Tables Vol C Tables 4.2.6.8 and 6.1.1.4'
    N N 0.0061 0.0033 'International Tables Vol C Tables 4.2.6.8 and 6.1.1.4'
    O O 0.0106 0.006 'International Tables Vol C Tables 4.2.6.8 and 6.1.1.4'
    S S 0.1246 0.1234 'International Tables Vol C Tables 4.2.6.8 and 6.1.1.4'
_computing_data_collection     'CrysAlis PRO (Oxford Diffraction, 2002)'
_computing_cell_refinement     'CrysAlis PRO (Oxford Diffraction, 2002)'
_computing_data_reduction     'CrysAlis RED (Oxford Diffraction, 2002)'
_computing_structure_solution     'SHELXS97 (Sheldrick, 2008)'
_computing_structure_refinement     'SHELXL97 (Sheldrick, 2008)'
_computing_molecular_graphics     'ORTEP-3 for Windows (Farrugia, 1997)'
_computing_publication_material     'WinGX (Farrugia, 1999)'
loop_
    _atom_site_type_symbol
    _atom_site_label
    _atom_site_fract_x
    _atom_site_fract_y
    _atom_site_fract_z
    _atom_site_U_iso_or_equiv
    _atom_site_adp_type
    _atom_site_calc_flag
    _atom_site_refinement_flags
    _atom_site_occupancy
    _atom_site_symmetry_multiplicity
    _atom_site_disorder_assembly
    _atom_site_disorder_group
    S S1 0.72287(7) 0.59085(4) 0.01093(2) 0.01852(12) Uani d . 1 1 . .
    O O1 0.6977(3) 0.26576(13) 0.09183(7) 0.0293(3) Uani d . 1 1 . .
    O O2 0.4048(2) 0.74463(12) 0.13031(6) 0.0229(3) Uani d . 1 1 . .
    N N1 0.4198(2) 0.53624(15) 0.20467(8) 0.0172(3) Uani d . 1 1 . .
    C C1 0.4721(3) 0.61719(18) 0.14100(9) 0.0172(4) Uani d . 1 1 . .
    C C2 0.6056(3) 0.52340(19) 0.09255(9) 0.0188(4) Uani d . 1 1 . .
    C C3 0.6092(3) 0.37738(18) 0.11921(10) 0.0193(4) Uani d . 1 1 . .
    C C4 0.4806(3) 0.38002(17) 0.19391(9) 0.0173(4) Uani d . 1 1 . .
    H H4 0.5823 0.3464 0.2358 0.021 Uiso calc R 1 1 . .
    C C5 0.2519(3) 0.30179(17) 0.19885(10) 0.0216(4) Uani d . 1 1 . .
    H H5A 0.2702 0.1975 0.2138 0.026 Uiso calc R 1 1 . .
    H H5B 0.1682 0.3069 0.1504 0.026 Uiso calc R 1 1 . .
    C C6 0.1329(3) 0.3908(2) 0.26032(10) 0.0228(4) Uani d . 1 1 . .
    H H6A 0.1871 0.3614 0.3111 0.027 Uiso calc R 1 1 . .
    H H6B -0.0341 0.3772 0.2579 0.027 Uiso calc R 1 1 . .
    C C7 0.1984(3) 0.55113(19) 0.24287(10) 0.0222(4) Uani d . 1 1 . .
    H H7A 0.0847 0.5982 0.2094 0.027 Uiso calc R 1 1 . .
    H H7B 0.2125 0.6096 0.2898 0.027 Uiso calc R 1 1 . .
    C C8 1.0123(3) 0.5311(2) 0.01195(12) 0.0296(4) Uani d . 1 1 . .
    H H8A 1.0832 0.5535 -0.0368 0.044 Uiso calc R 1 1 . .
    H H8B 1.0179 0.4248 0.0209 0.044 Uiso calc R 1 1 . .
    H H8C 1.0946 0.5823 0.0523 0.044 Uiso calc R 1 1 . .
    C C9 0.6187(4) 0.4744(3) -0.06291(11) 0.0370(5) Uani d . 1 1 . .
    H H9A 0.6929 0.5007 -0.1106 0.056 Uiso calc R 1 1 . .
    H H9B 0.4538 0.4873 -0.0679 0.056 Uiso calc R 1 1 . .
    H H9C 0.6523 0.3715 -0.0507 0.056 Uiso calc R 1 1 . .
loop_
    _atom_site_aniso_label
    _atom_site_aniso_U_11
    _atom_site_aniso_U_22
    _atom_site_aniso_U_33
    _atom_site_aniso_U_12
    _atom_site_aniso_U_13
    _atom_site_aniso_U_23
    S1 0.0209(2) 0.0186(2) 0.0160(2) 0.00209(17) 0.00126(16) 0.00138(16)
    O1 0.0388(8) 0.0202(6) 0.0290(7) 0.0101(6) 0.0091(6) 0.0018(5)
    O2 0.0311(7) 0.0156(6) 0.0220(6) 0.0036(5) 0.0008(6) -0.0003(5)
    N1 0.0200(8) 0.0147(7) 0.0170(7) -0.0002(6) 0.0002(6) -0.0023(6)
    C1 0.0173(9) 0.0194(9) 0.0150(8) -0.0035(7) -0.0038(7) -0.0014(7)
    C2 0.0205(9) 0.0190(8) 0.0169(9) 0.0022(8) 0.0023(8) 0.0016(7)
    C3 0.0178(9) 0.0193(9) 0.0209(9) -0.0004(7) -0.0012(7) 0.0003(7)
    C4 0.0176(8) 0.0165(8) 0.0179(9) 0.0031(7) -0.0021(7) 0.0013(7)
    C5 0.0213(10) 0.0186(8) 0.0250(9) -0.0018(8) -0.0005(8) -0.0005(7)
    C6 0.0166(9) 0.0247(10) 0.0272(9) -0.0060(8) 0.0030(7) -0.0001(8)
    C7 0.0236(10) 0.0210(8) 0.0221(9) -0.0006(8) 0.0067(8) -0.0029(7)
    C8 0.0191(9) 0.0384(10) 0.0314(10) 0.0013(8) 0.0018(8) 0.0086(9)
    C9 0.0366(13) 0.0563(13) 0.0181(10) -0.0149(11) -0.0006(9) -0.0074(10)
_geom_special_details
;
All s.u.'s (except the s.u. in the dihedral angle between two l.s. planes) are
estimated using the full covariance matrix. The cell s.u.'s are taken into
account individually in the estimation of s.u.'s in distances, angles and
torsion angles; correlations between s.u.'s in cell parameters are only used
when they are defined by crystal symmetry. An approximate (isotropic)
treatment of cell s.u.'s is used for estimating s.u.'s involving l.s. planes.
;
loop_
    _geom_bond_atom_site_label_1
    _geom_bond_atom_site_label_2
    _geom_bond_site_symmetry_2
    _geom_bond_distance
    _geom_bond_publ_flag
    S1 C2 . 1.7146(17) ?
    S1 C8 . 1.7851(18) ?
    S1 C9 . 1.7900(19) ?
    O1 C3 . 1.238(2) ?
    O2 C1 . 1.238(2) ?
    N1 C1 . 1.381(2) ?
    N1 C7 . 1.473(2) ?
    N1 C4 . 1.476(2) ?
    C1 C2 . 1.442(2) ?
    C2 C3 . 1.408(2) ?
    C3 C4 . 1.524(2) ?
    C4 C5 . 1.523(2) ?
    C4 H4 . 1 ?
    C5 C6 . 1.526(2) ?
    C5 H5A . 0.99 ?
    C5 H5B . 0.99 ?
    C6 C7 . 1.538(3) ?
    C6 H6A . 0.99 ?
    C6 H6B . 0.99 ?
    C7 H7A . 0.99 ?
    C7 H7B . 0.99 ?
    C8 H8A . 0.98 ?
    C8 H8B . 0.98 ?
    C8 H8C . 0.98 ?
    C9 H9A . 0.98 ?
    C9 H9B . 0.98 ?
    C9 H9C . 0.98 ?
loop_
    _geom_angle_atom_site_label_1
    _geom_angle_atom_site_label_2
    _geom_angle_atom_site_label_3
    _geom_angle_site_symmetry_1
    _geom_angle_site_symmetry_3
    _geom_angle
    _geom_angle_publ_flag
    C2 S1 C8 . . 105.40(9) ?
    C2 S1 C9 . . 105.50(9) ?
    C8 S1 C9 . . 98.84(11) ?
    C1 N1 C7 . . 121.50(14) ?
    C1 N1 C4 . . 110.68(13) ?
    C7 N1 C4 . . 111.17(13) ?
    O2 C1 N1 . . 123.51(15) ?
    O2 C1 C2 . . 129.47(15) ?
    N1 C1 C2 . . 106.99(14) ?
    C3 C2 C1 . . 111.43(15) ?
    C3 C2 S1 . . 127.84(13) ?
    C1 C2 S1 . . 120.61(13) ?
    O1 C3 C2 . . 130.27(16) ?
    O1 C3 C4 . . 124.12(15) ?
    C2 C3 C4 . . 105.60(14) ?
    N1 C4 C5 . . 103.19(13) ?
    N1 C4 C3 . . 104.31(13) ?
    C5 C4 C3 . . 118.71(14) ?
    N1 C4 H4 . . 110 ?
    C5 C4 H4 . . 110 ?
    C3 C4 H4 . . 110 ?
    C4 C5 C6 . . 101.43(13) ?
    C4 C5 H5A . . 111.5 ?
    C6 C5 H5A . . 111.5 ?
    C4 C5 H5B . . 111.5 ?
    C6 C5 H5B . . 111.5 ?
    H5A C5 H5B . . 109.3 ?
    C5 C6 C7 . . 104.11(14) ?
    C5 C6 H6A . . 110.9 ?
    C7 C6 H6A . . 110.9 ?
    C5 C6 H6B . . 110.9 ?
    C7 C6 H6B . . 110.9 ?
    H6A C6 H6B . . 109 ?
    N1 C7 C6 . . 103.08(13) ?
    N1 C7 H7A . . 111.1 ?
    C6 C7 H7A . . 111.1 ?
    N1 C7 H7B . . 111.1 ?
    C6 C7 H7B . . 111.1 ?
    H7A C7 H7B . . 109.1 ?
    S1 C8 H8A . . 109.5 ?
    S1 C8 H8B . . 109.5 ?
    H8A C8 H8B . . 109.5 ?
    S1 C8 H8C . . 109.5 ?
    H8A C8 H8C . . 109.5 ?
    H8B C8 H8C . . 109.5 ?
    S1 C9 H9A . . 109.5 ?
    S1 C9 H9B . . 109.5 ?
    H9A C9 H9B . . 109.5 ?
    S1 C9 H9C . . 109.5 ?
    H9A C9 H9C . . 109.5 ?
    H9B C9 H9C . . 109.5 ?
loop_
    _geom_torsion_atom_site_label_1
    _geom_torsion_atom_site_label_2
    _geom_torsion_atom_site_label_3
    _geom_torsion_atom_site_label_4
    _geom_torsion_site_symmetry_1
    _geom_torsion_site_symmetry_2
    _geom_torsion_site_symmetry_3
    _geom_torsion_site_symmetry_4
    _geom_torsion
    _geom_torsion_publ_flag
    C7 N1 C1 O2 . . . . 34.5(2) ?
    C4 N1 C1 O2 . . . . 167.62(15) ?
    C7 N1 C1 C2 . . . . -143.55(15) ?
    C4 N1 C1 C2 . . . . -10.39(18) ?
    O2 C1 C2 C3 . . . . -168.74(17) ?
    N1 C1 C2 C3 . . . . 9.1(2) ?
    O2 C1 C2 S1 . . . . 7.6(3) ?
    N1 C1 C2 S1 . . . . -174.58(12) ?
    C8 S1 C2 C3 . . . . -52.18(19) ?
    C9 S1 C2 C3 . . . . 51.81(19) ?
    C8 S1 C2 C1 . . . . 132.16(15) ?
    C9 S1 C2 C1 . . . . -123.85(16) ?
    C1 C2 C3 O1 . . . . 177.13(18) ?
    S1 C2 C3 O1 . . . . 1.1(3) ?
    C1 C2 C3 C4 . . . . -4.1(2) ?
    S1 C2 C3 C4 . . . . 179.92(13) ?
    C1 N1 C4 C5 . . . . -116.83(15) ?
    C7 N1 C4 C5 . . . . 21.34(17) ?
    C1 N1 C4 C3 . . . . 7.84(18) ?
    C7 N1 C4 C3 . . . . 146.01(13) ?
    O1 C3 C4 N1 . . . . 176.79(16) ?
    C2 C3 C4 N1 . . . . -2.07(18) ?
    O1 C3 C4 C5 . . . . -69.1(2) ?
    C2 C3 C4 C5 . . . . 112.01(16) ?
    N1 C4 C5 C6 . . . . -37.44(16) ?
    C3 C4 C5 C6 . . . . -152.13(15) ?
    C4 C5 C6 C7 . . . . 40.51(17) ?
    C1 N1 C7 C6 . . . . 136.85(15) ?
    C4 N1 C7 C6 . . . . 3.89(18) ?
    C5 C6 C7 N1 . . . . -27.69(17) ?
loop_
    _geom_hbond_atom_site_label_D
    _geom_hbond_atom_site_label_H
    _geom_hbond_atom_site_label_A
    _geom_hbond_site_symmetry_A
    _geom_hbond_distance_DH
    _geom_hbond_distance_HA
    _geom_hbond_distance_DA
    _geom_hbond_angle_DHA
    _geom_hbond_publ_flag
    C4 H4 O2 4_645 1.00 2.55 3.4145(19) 145 yes
    C7 H7B O1 4_655 0.99 2.59 3.570(2) 173 yes
