# Supplementary material for: (7aS)-(–)-Dimeth­yl(1-oxido-3-oxo-5,6,7,7a-tetra­hydro-3H-pyrrolizin-2-yl)sulfonium
Source: Acta Crystallogr Sect E Struct Rep Online. 2012 Feb 17;68(Pt 3):o752. doi: 10.1107/S1600536812003601 (PMC3295519; doi:10.1107/S1600536812003601)
Supplement: Supplementary file 2 [file e-68-0o752-Isup2.hkl]

#
# h,k,l, Fc-squared, Fo-squared, sigma(Fo-squared) and status flag
#
data_I
_shelx_title ' lrn-26 in P2(1)2(1)2(1)'
_shelx_refln_list_code          4
_shelx_F_calc_maximum      103.80
_exptl_crystal_F_000       424.00
_reflns_d_resolution_high  0.8081
 
loop_
 _symmetry_equiv_pos_as_xyz
 'x, y, z'
 '-x+1/2, -y, z+1/2'
 'x+1/2, -y+1/2, -z'
 '-x, y+1/2, -z+1/2'
 
_cell_length_a     5.8761
_cell_length_b     9.0858
_cell_length_c    17.7107
_cell_angle_alpha  90.000
_cell_angle_beta   90.000
_cell_angle_gamma  90.000
 
_shelx_F_squared_multiplier     1.000
 
loop_
 _refln_index_h
 _refln_index_k
 _refln_index_l
 _refln_F_squared_calc
 _refln_F_squared_meas
 _refln_F_squared_sigma
 _refln_observed_status
   2   0   0      327.67      293.09      9.64 o
   4   0   0      205.60      213.74      8.52 o
   6   0   0      238.94      237.83     17.98 o
   1   1   0      683.39      695.31      6.36 o
   2   1   0     2324.41     2344.38     20.12 o
   3   1   0      634.61      643.24      8.37 o
   4   1   0      121.54      111.04      4.66 o
   5   1   0        1.61        4.25      5.45 o
   6   1   0      185.33      176.62     11.43 o
   7   1   0      277.60      274.04     14.59 o
   0   2   0     3339.60     2981.50     13.03 o
   1   2   0        0.58        2.97      2.56 o
   2   2   0      621.10      683.82      8.22 o
   3   2   0      172.18      195.07      4.73 o
   4   2   0        0.46       -2.22      2.74 o
   5   2   0       74.19       86.42      6.56 o
   6   2   0        0.16        0.46      6.58 o
   7   2   0      113.78      150.05     11.83 o
   1   3   0       14.30       25.42      2.54 o
   2   3   0      510.29      512.04      7.84 o
   3   3   0       23.60       24.10      3.05 o
   4   3   0      653.18      676.98     11.73 o
   5   3   0        9.81       11.96      5.80 o
   6   3   0      621.23      647.51     20.27 o
   7   3   0        4.54       -3.13     11.22 o
   0   4   0        0.49        1.90      2.43 o
   3   4   0      109.23      116.99      4.64 o
   4   4   0      393.58      399.24      8.02 o
   5   4   0        3.36        5.33      5.58 o
   6   4   0       18.98       13.48      6.48 o
   1   5   0      546.20      517.48      7.67 o
   2   5   0       43.93       48.94      2.42 o
   3   5   0      923.68      928.57     10.85 o
   4   5   0      105.92       85.97     14.90 o
   5   5   0      260.21      273.92     24.09 o
   6   5   0       16.25       21.88      7.35 o
   0   6   0     2200.68     2181.86     33.22 o
   1   6   0        9.91       16.36      2.53 o
   2   6   0      702.93      653.98     11.78 o
   3   6   0       48.00       46.19      3.45 o
   4   6   0      151.98      162.71      7.30 o
   5   6   0      425.48      405.00     14.58 o
   6   6   0       11.84       14.16      7.24 o
   1   7   0       62.92       66.65      5.40 o
   2   7   0      220.09      218.67      6.74 o
   3   7   0      277.49      264.01      9.23 o
   4   7   0       19.27       26.81      5.13 o
   5   7   0       59.18       48.63      6.39 o
   0   8   0      500.22      473.98     23.74 o
   1   8   0       15.85       18.32      3.94 o
   2   8   0      375.73      387.40      8.96 o
   3   8   0       45.95       43.60      5.77 o
   4   8   0       98.45       99.03      7.31 o
   5   8   0      215.84      210.98     10.48 o
   1   9   0      210.46      209.35      8.66 o
   2   9   0      302.95      304.29      8.62 o
   3   9   0      100.83      104.71      7.11 o
   4   9   0       36.72       43.80      6.69 o
   0  10   0       93.30       73.00     11.04 o
   1  10   0        0.75        2.89      5.74 o
   2  10   0      172.64      179.06     10.98 o
   3  10   0       10.00       12.61      5.97 o
   1  11   0      174.62      179.93     16.43 o
   1   0   1     3858.47     3915.97     30.85 o
   2   0   1     2400.81     2414.94     15.47 o
   3   0   1      447.95      481.69      7.27 o
   4   0   1      853.69      888.27     11.31 o
   5   0   1       54.11       52.74      6.81 o
   6   0   1      104.61      124.41     10.31 o
   7   0   1       27.67       23.29      8.22 o
  -7   1   1      169.37      182.49     10.52 o
  -6   1   1       81.35       74.27      8.75 o
  -5   1   1        1.15        1.10      5.66 o
  -4   1   1      416.58      443.13      8.37 o
  -3   1   1     1435.55     1509.06     14.14 o
  -2   1   1      254.50      280.28      5.32 o
  -1   1   1     1727.18     1746.60      9.09 o
   1   1   1     1729.39     1735.14     16.61 o
   2   1   1      242.29      268.88      5.13 o
   3   1   1     1423.04     1483.27     12.50 o
   4   1   1      405.36      430.82     10.02 o
   5   1   1        0.89        1.13      4.04 o
   6   1   1       83.96       82.43     10.72 o
   7   1   1      167.87      187.87     18.48 o
  -7   2   1       22.45       14.78      8.07 o
  -6   2   1        3.49        4.15      5.28 o
  -5   2   1      235.33      219.75      8.71 o
  -4   2   1       81.17       77.08      3.86 o
  -3   2   1     1804.75     1830.23     19.28 o
  -2   2   1      890.14      910.33     13.36 o
  -1   2   1      766.77      757.71     15.60 o
   0   2   1      346.96      365.16      3.77 o
   1   2   1      781.03      769.68      6.63 o
   2   2   1      892.68      941.58     12.91 o
   3   2   1     1826.48     1815.49     18.37 o
   4   2   1       79.11       79.81      4.67 o
   5   2   1      241.55      224.21      9.52 o
   6   2   1        2.93        4.28      7.27 o
   7   2   1       22.67       24.13      8.59 o
  -7   3   1        4.26       -9.57     11.23 o
  -6   3   1       68.60       73.06      8.27 o
  -5   3   1      262.97      260.29     14.64 o
  -4   3   1     1090.68     1042.44     15.87 o
  -3   3   1      157.81      177.72      5.06 o
  -2   3   1     2081.15     2095.25     18.33 o
  -1   3   1       83.59       85.07      4.31 o
   0   3   1     3723.39     3616.84     52.29 o
   1   3   1       82.20       74.11      2.59 o
   2   3   1     2103.96     2099.19     40.23 o
   3   3   1      157.90      169.93      5.55 o
   4   3   1     1089.45     1071.89     14.56 o
   5   3   1      261.05      260.38      8.79 o
   6   3   1       64.45       74.41      8.81 o
   7   3   1        4.48       -0.34     11.32 o
  -6   4   1       42.23       39.61      7.99 o
  -5   4   1      203.37      203.19     23.40 o
  -4   4   1       53.31       50.95      3.83 o
  -3   4   1      916.49      910.59     11.14 o
  -2   4   1      185.71      182.48      5.80 o
  -1   4   1      726.93      724.50     10.63 o
   0   4   1     1966.28     2051.13     21.90 o
   1   4   1      720.09      739.32      8.57 o
   2   4   1      190.29      189.74      4.90 o
   3   4   1      895.63      912.81     12.45 o
   4   4   1       56.47       56.98      4.73 o
   5   4   1      210.43      211.35     10.87 o
   6   4   1       45.79       53.21      8.28 o
  -6   5   1      120.01      129.02      7.97 o
  -5   5   1      394.50      398.98     20.20 o
  -4   5   1        2.59        4.27      4.80 o
  -3   5   1        7.33        8.83      3.42 o
  -2   5   1      228.87      230.67      6.51 o
  -1   5   1      565.85      590.60      9.34 o
   0   5   1      607.58      666.11      6.22 o
   1   5   1      560.10      576.06     16.50 o
   2   5   1      233.65      256.99      6.59 o
   3   5   1        9.16        7.64      2.70 o
   4   5   1        3.02        2.37      3.73 o
   5   5   1      391.99      422.83     14.69 o
   6   5   1      118.36      127.55      9.38 o
  -6   6   1      240.22      248.23     19.73 o
  -5   6   1       26.45       20.01      4.69 o
  -4   6   1      724.12      748.22     10.20 o
  -3   6   1       87.32       76.39      7.31 o
  -2   6   1      151.67      154.80      6.41 o
  -1   6   1      120.35      121.56      4.18 o
   0   6   1      705.51      737.90      9.41 o
   1   6   1      118.22      123.47      5.13 o
   2   6   1      145.89      129.39      7.21 o
   3   6   1       88.26       83.34      4.15 o
   4   6   1      711.93      711.83     13.83 o
   5   6   1       25.89       21.40      5.96 o
   6   6   1      239.79      254.72     13.82 o
  -5   7   1      176.44      166.52     10.46 o
  -4   7   1      110.65      100.08      7.93 o
  -3   7   1       83.88       93.51     11.76 o
  -2   7   1      310.91      296.88      7.48 o
  -1   7   1       29.07       28.13      3.96 o
   0   7   1      132.36      127.19      3.60 o
   1   7   1       29.63       27.74      3.19 o
   2   7   1      311.23      306.65      9.09 o
   3   7   1       84.36       64.74      8.17 o
   4   7   1      108.91      111.27     11.13 o
   5   7   1      178.05      185.64      9.67 o
  -5   8   1      122.03      107.00     10.74 o
  -4   8   1       20.37       13.71      5.40 o
  -3   8   1      267.66      271.39      9.71 o
  -2   8   1        4.00        5.99      3.50 o
  -1   8   1      523.37      510.78     10.39 o
   0   8   1      338.94      320.68      8.51 o
   1   8   1      542.85      517.81     10.62 o
   2   8   1        4.13        5.25      4.37 o
   3   8   1      265.37      266.08     16.77 o
   4   8   1       19.79       17.16      5.33 o
   5   8   1      124.96      151.97      9.46 o
  -4   9   1       74.01       81.07      7.60 o
  -3   9   1       13.26        7.85      4.77 o
  -2   9   1      493.47      517.87     10.63 o
  -1   9   1      290.02      277.86      8.24 o
   0   9   1      122.30      118.40      6.08 o
   1   9   1      289.85      289.47      8.56 o
   2   9   1      497.68      514.50     12.33 o
   3   9   1       12.87        9.94      5.35 o
   4   9   1       73.94       85.84      8.64 o
  -3  10   1       33.60       43.08      6.14 o
  -2  10   1       51.33       47.39      5.90 o
  -1  10   1      250.66      255.25     12.13 o
   0  10   1        0.28       -0.16      5.67 o
   1  10   1      248.18      272.09     12.42 o
   2  10   1       52.10       44.88      5.45 o
   3  10   1       32.24       38.75      7.28 o
  -1  11   1       69.29       65.15      8.78 o
   0  11   1        0.32        4.97      6.48 o
   1  11   1       67.92       79.06      8.89 o
   1   0   2        3.03        2.70      3.54 o
   2   0   2      606.28      565.99      7.20 o
   3   0   2      515.45      527.27      7.61 o
   4   0   2      337.06      338.09      7.31 o
   5   0   2      150.48      148.39      6.94 o
   6   0   2       17.07       18.34      6.95 o
   7   0   2       26.59        9.95      7.28 o
  -7   1   2       69.07       59.23      9.24 o
  -6   1   2       25.45       23.31      5.53 o
  -5   1   2      193.12      186.30     10.01 o
  -4   1   2       19.85       15.05      2.93 o
  -3   1   2      253.54      242.56      5.48 o
  -2   1   2      549.07      575.52      6.49 o
  -1   1   2    10759.33    10211.16     40.83 o
   1   1   2    10774.08    10025.74     44.17 o
   2   1   2      540.55      564.68     11.77 o
   3   1   2      241.13      235.68      7.04 o
   4   1   2       21.48       15.75      2.78 o
   5   1   2      186.18      171.72      7.18 o
   6   1   2       27.84       28.85     10.78 o
   7   1   2       68.99       50.02      9.83 o
  -7   2   2      281.69      269.75     10.36 o
  -6   2   2       12.51       10.27      5.57 o
  -5   2   2      544.36      551.20     14.81 o
  -4   2   2      256.39      268.22      6.14 o
  -3   2   2      201.56      214.11      5.67 o
  -2   2   2      116.23      123.29      3.69 o
  -1   2   2       56.34       58.57      3.56 o
   0   2   2     1128.03     1014.17      7.56 o
   1   2   2       56.97       55.83      2.28 o
   2   2   2      109.10      109.39      5.11 o
   3   2   2      192.47      197.63      8.19 o
   4   2   2      258.34      260.88      7.44 o
   5   2   2      545.85      546.05     14.11 o
   6   2   2       12.37       10.15      9.50 o
   7   2   2      287.66      273.03     12.68 o
  -6   3   2      100.11      109.52      9.08 o
  -5   3   2      200.85      207.92      8.63 o
  -4   3   2      190.16      191.77      6.11 o
  -3   3   2      259.56      267.27      6.64 o
  -2   3   2      577.38      622.86      6.84 o
  -1   3   2       56.96       60.22      3.03 o
   0   3   2      907.06      839.64      6.20 o
   1   3   2       58.43       58.99      2.50 o
   2   3   2      577.32      605.25      7.34 o
   3   3   2      260.23      276.46      6.72 o
   4   3   2      183.69      187.01      6.60 o
   5   3   2      200.07      213.95      8.25 o
   6   3   2      101.47      114.90     10.23 o
  -6   4   2      202.62      219.90      9.59 o
  -5   4   2      373.86      376.86     14.38 o
  -4   4   2      178.37      185.24      6.80 o
  -3   4   2      540.78      552.84      7.44 o
  -2   4   2     1179.52     1160.55     14.78 o
  -1   4   2      190.46      204.02      5.73 o
   1   4   2      186.97      197.47      3.75 o
   2   4   2     1171.09     1188.85     10.43 o
   3   4   2      549.71      547.71      7.77 o
   4   4   2      175.10      169.43      6.91 o
   5   4   2      378.10      402.56     10.53 o
   6   4   2      204.43      215.15     10.75 o
  -6   5   2       32.62       28.67      5.97 o
  -5   5   2      361.53      360.84     10.26 o
  -4   5   2      153.58      141.50      6.70 o
  -3   5   2      278.65      283.45      5.74 o
  -2   5   2      231.50      245.88      6.61 o
  -1   5   2     1183.34     1147.51      9.81 o
   0   5   2       13.12       11.42      1.82 o
   1   5   2     1148.63     1144.85      9.02 o
   2   5   2      234.53      258.35      4.76 o
   3   5   2      276.24      273.30      6.24 o
   4   5   2      150.94      140.16      5.97 o
   5   5   2      375.17      383.77     20.89 o
   6   5   2       34.16       42.97      7.39 o
  -6   6   2      102.83       89.82     14.90 o
  -5   6   2       14.89       26.51      6.19 o
  -4   6   2      356.12      364.02     11.97 o
  -3   6   2      387.43      373.10     11.45 o
  -2   6   2      920.38      919.76     11.17 o
  -1   6   2      218.19      216.79      4.93 o
   0   6   2      482.73      486.44      5.51 o
   1   6   2      216.01      217.47      4.27 o
   2   6   2      912.64      895.47      8.65 o
   3   6   2      392.48      370.88      7.26 o
   4   6   2      360.07      362.44      9.77 o
   5   6   2       14.55       14.14      5.71 o
   6   6   2      105.11      104.95      9.04 o
  -5   7   2       81.76       82.70      9.40 o
  -4   7   2      313.20      319.16     12.16 o
  -3   7   2      484.03      499.59     13.96 o
  -2   7   2      212.93      205.38      7.27 o
  -1   7   2      543.22      534.42      7.85 o
   0   7   2       24.73       22.97      2.17 o
   1   7   2      537.09      532.41      9.05 o
   2   7   2      216.72      184.87     13.92 o
   3   7   2      476.60      479.29      7.61 o
   4   7   2      314.13      332.13     11.39 o
   5   7   2       83.44       84.89      7.77 o
  -5   8   2      123.07      127.54     14.90 o
  -4   8   2        0.41       -1.18      6.17 o
  -3   8   2       52.35       52.80      7.33 o
  -2   8   2      123.11      129.84      5.68 o
  -1   8   2      132.66      126.09      6.13 o
   0   8   2        0.24       -1.03      1.72 o
   1   8   2      130.85      114.65      6.11 o
   2   8   2      122.30      117.43      6.85 o
   3   8   2       48.19       47.92      5.84 o
   4   8   2        0.36        2.88      5.53 o
   5   8   2      126.55      119.77      8.93 o
  -4   9   2      191.94      211.43     12.89 o
  -3   9   2        9.88        5.47      5.01 o
  -2   9   2       18.55       13.66      3.86 o
  -1   9   2      155.74      131.63      6.19 o
   0   9   2      286.36      278.11      8.97 o
   1   9   2      159.72      144.34     12.34 o
   2   9   2       19.69       22.68      5.06 o
   3   9   2        9.61       10.37      5.46 o
   4   9   2      190.55      215.80     10.44 o
  -3  10   2       93.26       94.41      7.94 o
  -2  10   2      166.47      174.24      8.65 o
  -1  10   2       43.61       44.36      7.02 o
   0  10   2      130.35      110.26      8.74 o
   1  10   2       44.32       47.31      8.64 o
   2  10   2      162.78      184.44      9.94 o
   3  10   2       95.97       92.19      7.80 o
  -1  11   2       91.19       94.29      9.25 o
   0  11   2       74.74       90.81      9.44 o
   1  11   2       91.32       78.84      8.68 o
   1   0   3     1142.03     1181.25      7.55 o
   2   0   3     2128.79     2164.50     18.41 o
   3   0   3     1382.08     1551.77     14.38 o
   4   0   3        9.08        9.13      2.69 o
   5   0   3        9.95       13.08      4.32 o
   6   0   3      505.41      516.77     14.23 o
   7   0   3       17.02       22.05      6.89 o
  -7   1   3      190.11      193.69      8.85 o
  -6   1   3       19.45       14.42      4.68 o
  -5   1   3      106.13      119.67      6.81 o
  -4   1   3      780.21      757.21      9.56 o
  -3   1   3     1148.63     1213.06     10.20 o
  -2   1   3     1582.78     1612.26     18.76 o
  -1   1   3     4859.46     4909.18     23.59 o
   0   1   3     1089.49      998.21      8.08 o
   1   1   3     4862.47     4840.99     57.22 o
   2   1   3     1587.29     1631.96     13.07 o
   3   1   3     1150.44     1210.82     16.38 o
   4   1   3      793.27      790.37     23.41 o
   5   1   3      107.18      104.56      7.19 o
   6   1   3       19.86       15.93      7.32 o
   7   1   3      192.13      194.42     13.88 o
  -7   2   3       29.98       25.02      6.11 o
  -6   2   3       99.38      116.62      6.84 o
  -5   2   3      124.81      130.54      7.21 o
  -4   2   3       54.11       55.75      3.52 o
  -3   2   3      140.62      133.04      3.60 o
  -2   2   3      115.48      115.87      2.98 o
  -1   2   3     2715.59     2614.24     27.09 o
   0   2   3      874.14      829.59      6.13 o
   1   2   3     2755.51     2657.78     25.76 o
   2   2   3      119.51      118.72      3.45 o
   3   2   3      144.06      134.84      5.32 o
   4   2   3       53.00       57.39      4.94 o
   5   2   3      123.28      115.54      7.39 o
   6   2   3      101.80      102.64     10.12 o
   7   2   3       30.45       19.64      9.37 o
  -6   3   3       57.55       54.48      7.16 o
  -5   3   3       40.17       40.57      4.63 o
  -4   3   3      328.32      314.06      6.13 o
  -3   3   3      131.41      133.38      3.68 o
  -2   3   3      346.28      341.29      5.15 o
  -1   3   3     2246.01     2345.95     60.14 o
   0   3   3     1921.41     1820.09     11.16 o
   1   3   3     2248.47     2365.90     17.51 o
   2   3   3      340.04      313.96      5.35 o
   3   3   3      132.51      137.26      3.99 o
   4   3   3      338.86      332.70     16.88 o
   5   3   3       40.67       42.00      4.42 o
   6   3   3       59.40       52.43      7.25 o
  -6   4   3      273.34      276.15     10.23 o
  -5   4   3      230.98      218.83      8.26 o
  -4   4   3      263.41      268.56      7.71 o
  -3   4   3      429.34      429.76      6.46 o
  -2   4   3       46.00       59.26      2.83 o
  -1   4   3     1277.08     1290.04     22.35 o
   0   4   3       21.37       18.10      2.05 o
   1   4   3     1282.73     1289.93      9.37 o
   2   4   3       47.43       56.60      3.61 o
   3   4   3      425.67      411.59      6.51 o
   4   4   3      258.61      252.97      7.19 o
   5   4   3      226.08      212.48      8.08 o
   6   4   3      270.62      269.74     11.76 o
  -6   5   3       48.39       43.71      7.49 o
  -5   5   3      115.06      122.32      6.99 o
  -4   5   3      271.44      284.41      7.74 o
  -3   5   3      310.83      340.79      6.56 o
  -2   5   3      189.80      187.51      5.84 o
  -1   5   3       82.40      100.28      4.03 o
   0   5   3      100.55      127.09      3.59 o
   1   5   3       84.76      101.72      3.12 o
   2   5   3      185.68      190.59      4.09 o
   3   5   3      304.33      315.75      6.78 o
   4   5   3      269.02      270.04      6.81 o
   5   5   3      114.30      114.34      8.33 o
   6   5   3       49.63       42.39      7.31 o
  -6   6   3      127.52      126.80     15.38 o
  -5   6   3       28.56       29.50      6.44 o
  -4   6   3      157.89      152.28      7.67 o
  -3   6   3      215.89      222.35      9.08 o
  -2   6   3      223.07      221.43      6.61 o
  -1   6   3      425.51      409.73      6.88 o
   0   6   3      196.48      198.94      3.90 o
   1   6   3      420.27      401.71      6.89 o
   2   6   3      223.23      214.37      4.89 o
   3   6   3      212.74      212.18      5.88 o
   4   6   3      151.73      146.66      5.80 o
   5   6   3       28.55       30.35      6.38 o
   6   6   3      132.81      123.16      9.65 o
  -5   7   3      137.78      134.43     16.02 o
  -4   7   3       42.63       42.09      7.55 o
  -3   7   3      487.51      478.46     13.32 o
  -2   7   3      314.04      320.76      8.40 o
  -1   7   3      575.10      562.08     13.93 o
   0   7   3      194.52      167.77      3.95 o
   1   7   3      580.39      575.62      9.48 o
   2   7   3      317.76      304.17      5.90 o
   3   7   3      478.71      449.24      7.35 o
   4   7   3       39.92       36.39      6.32 o
   5   7   3      135.67      145.61      9.16 o
  -5   8   3      101.49      108.82     14.98 o
  -4   8   3       56.77       53.95      6.85 o
  -3   8   3      227.66      242.05     10.39 o
  -2   8   3        9.62        7.93      4.07 o
  -1   8   3      542.76      543.73      8.58 o
   0   8   3       19.53       15.82      1.73 o
   1   8   3      557.41      546.23     11.18 o
   2   8   3        8.93        8.20      4.32 o
   3   8   3      233.84      230.91      9.86 o
   4   8   3       57.13       57.51      6.66 o
   5   8   3       96.70       96.26     13.77 o
  -4   9   3       79.54       83.37     24.08 o
  -3   9   3       33.88       36.66      5.49 o
  -2   9   3      360.26      410.70      9.49 o
  -1   9   3       58.83       57.59      4.77 o
   0   9   3      690.51      654.65     13.47 o
   1   9   3       60.92       64.06      5.29 o
   2   9   3      361.73      362.42     10.74 o
   3   9   3       33.62       32.20      5.89 o
   4   9   3       83.50      107.79      8.58 o
  -3  10   3      109.13      118.70     15.56 o
  -2  10   3       56.14       51.38      5.93 o
  -1  10   3       20.94       23.46      8.28 o
   0  10   3        1.68        4.24      6.01 o
   1  10   3       21.05       25.66      6.35 o
   2  10   3       58.18       53.12      6.03 o
   3  10   3      107.31      125.92      8.28 o
  -1  11   3       94.27       82.90      9.20 o
   0  11   3       36.10       27.63      7.24 o
   1  11   3       94.63       98.76     13.79 o
   0   0   4     1800.40     1663.64     62.35 o
   1   0   4     3119.73     3164.96     23.66 o
   2   0   4     1795.24     1722.53     24.12 o
   3   0   4       20.76       12.34      2.82 o
   4   0   4     1215.83     1218.47     19.08 o
   5   0   4      382.83      358.47     17.64 o
   6   0   4        0.09        2.79      5.32 o
   7   0   4        3.09       -1.02      6.90 o
  -7   1   4        6.07        5.00      6.97 o
  -6   1   4      178.60      185.00      7.88 o
  -5   1   4      246.56      253.17      7.36 o
  -4   1   4       34.77       34.01      2.84 o
  -3   1   4     1360.28     1374.75     13.73 o
  -2   1   4     2013.18     2082.10     12.74 o
  -1   1   4       61.75       73.30      2.53 o
   0   1   4      905.45      856.13     14.61 o
   1   1   4       65.01       77.98      3.88 o
   2   1   4     2006.59     2085.17     14.01 o
   3   1   4     1349.56     1369.30     15.47 o
   4   1   4       34.58       35.12      4.00 o
   5   1   4      245.69      248.30     10.15 o
   6   1   4      176.85      178.56     12.25 o
   7   1   4        5.66        0.95      6.98 o
  -7   2   4       88.90       91.18     10.96 o
  -6   2   4        4.00        4.06      4.59 o
  -5   2   4        4.86        5.88      3.93 o
  -4   2   4       80.18       80.22      3.62 o
  -3   2   4     1093.98     1129.34     11.45 o
  -2   2   4      150.72      138.10      3.20 o
  -1   2   4      377.26      411.86      4.32 o
   0   2   4     6554.36     6430.38     30.44 o
   1   2   4      371.64      389.87      5.24 o
   2   2   4      154.53      145.33      4.27 o
   3   2   4     1078.52     1117.07     13.51 o
   4   2   4       78.33       81.33      5.07 o
   5   2   4        6.98        7.33      4.22 o
   6   2   4        4.09        1.70      7.11 o
   7   2   4       88.85       92.52     10.76 o
  -6   3   4      483.05      516.75     14.75 o
  -5   3   4      137.50      147.27      6.37 o
  -4   3   4      382.84      375.04      7.14 o
  -3   3   4      225.50      207.05      4.26 o
  -2   3   4       80.42       90.19      2.93 o
  -1   3   4      357.90      388.08      5.11 o
   0   3   4        9.34        8.49      1.55 o
   1   3   4      355.33      375.58      4.98 o
   2   3   4       77.70       85.05      3.01 o
   3   3   4      221.95      219.23      5.82 o
   4   3   4      394.34      386.10      8.79 o
   5   3   4      138.40      146.13     11.13 o
   6   3   4      481.86      485.56     14.77 o
  -6   4   4       82.76       86.28     10.61 o
  -5   4   4       25.68       19.19      4.35 o
  -4   4   4        6.30        5.19      3.33 o
  -3   4   4       95.65       98.96      3.51 o
  -2   4   4     1265.13     1286.82      9.84 o
  -1   4   4      182.40      186.12      4.74 o
   0   4   4     1642.82     1589.96     13.80 o
   1   4   4      185.06      182.09      2.95 o
   2   4   4     1253.48     1257.26     12.89 o
   3   4   4       97.40       98.41      3.95 o
   4   4   4        6.95        8.17      2.90 o
   5   4   4       22.32       20.38      4.26 o
   6   4   4       83.72       83.91      8.39 o
  -6   5   4      167.01      169.07     16.43 o
  -5   5   4      433.75      460.37     10.79 o
  -4   5   4      190.78      190.69      6.28 o
  -3   5   4      707.46      721.04      9.05 o
  -2   5   4      489.22      516.44      8.86 o
  -1   5   4      856.13      818.48     20.28 o
   0   5   4      110.49       91.44      2.93 o
   1   5   4      871.42      847.88      7.89 o
   2   5   4      490.24      518.75      6.43 o
   3   5   4      703.81      703.45     10.46 o
   4   5   4      194.65      180.54      5.88 o
   5   5   4      437.69      448.34     14.87 o
   6   5   4      165.71      184.11     11.70 o
  -6   6   4       50.12       56.97     12.07 o
  -5   6   4        5.57       11.34      5.49 o
  -4   6   4      250.01      242.77      6.29 o
  -3   6   4      229.31      218.68      9.21 o
  -2   6   4      880.11      871.16     12.69 o
  -1   6   4      225.27      215.51      8.46 o
   0   6   4      173.24      150.48      3.56 o
   1   6   4      221.34      216.78      6.03 o
   2   6   4      862.34      864.66      9.48 o
   3   6   4      225.61      212.74      6.04 o
   4   6   4      259.20      240.96      6.95 o
   5   6   4        6.21        4.20      5.79 o
   6   6   4       52.00       52.25     10.34 o
  -5   7   4       14.60       10.61      9.71 o
  -4   7   4       24.53       19.09      4.99 o
  -3   7   4       81.21       76.37      7.54 o
  -2   7   4      367.18      382.58     11.60 o
  -1   7   4      162.81      159.18      6.81 o
   0   7   4       40.52       40.54      2.93 o
   1   7   4      165.08      162.52      4.82 o
   2   7   4      361.94      347.83      6.66 o
   3   7   4       75.07       74.78      4.03 o
   4   7   4       27.11       18.40      5.63 o
   5   7   4       15.75       27.36      6.88 o
  -4   8   4       34.28       21.99      9.50 o
  -3   8   4      222.33      213.48      9.81 o
  -2   8   4      114.48      121.54      8.36 o
  -1   8   4       73.52       67.90      4.77 o
   0   8   4      736.21      654.92     16.29 o
   1   8   4       73.80       70.49      5.47 o
   2   8   4      112.63      129.36      7.03 o
   3   8   4      225.70      224.49      9.72 o
   4   8   4       34.75       36.28      6.42 o
  -4   9   4      103.31      101.46     14.16 o
  -3   9   4       61.72       65.21      7.39 o
  -2   9   4       87.54       96.28      6.45 o
  -1   9   4       23.68       22.01      3.88 o
   0   9   4       14.66        9.36      4.72 o
   1   9   4       23.19       15.38      4.15 o
   2   9   4       84.33       82.86      6.46 o
   3   9   4       61.98       63.28      6.86 o
   4   9   4      107.18      102.71      8.66 o
  -3  10   4       83.98       87.43     13.23 o
  -2  10   4      168.28      176.07      8.39 o
  -1  10   4       34.71       25.97      6.88 o
   0  10   4      262.32      266.76     24.17 o
   1  10   4       35.43       26.36      6.40 o
   2  10   4      171.81      181.33      8.57 o
   3  10   4       80.63       83.52     12.53 o
   0  11   4       25.95       25.78      8.87 o
   1   0   5     4259.16     4074.83     54.22 o
   2   0   5      865.44      935.90     14.64 o
   3   0   5        0.25        0.38      2.12 o
   4   0   5      207.40      211.15      6.17 o
   5   0   5       63.46       61.06      4.75 o
   6   0   5      301.82      305.38     11.34 o
   7   0   5       72.70       73.27      7.94 o
  -7   1   5      216.75      219.94     11.11 o
  -6   1   5      134.79      134.33      8.24 o
  -5   1   5      191.63      203.83      6.18 o
  -4   1   5       73.92       77.55      3.88 o
  -3   1   5      322.91      328.33      6.79 o
  -2   1   5      990.89     1001.62     14.36 o
  -1   1   5      482.51      464.08      5.09 o
   0   1   5      519.88      491.30      5.43 o
   1   1   5      473.96      453.62      7.43 o
   2   1   5      987.11      952.77     21.93 o
   3   1   5      335.07      333.27      7.80 o
   4   1   5       68.83       69.15      4.60 o
   5   1   5      192.37      181.22      7.58 o
   6   1   5      131.53      140.46      8.33 o
   7   1   5      214.16      225.25     11.33 o
  -6   2   5      295.79      289.89      9.18 o
  -5   2   5      365.01      356.07     10.47 o
  -4   2   5      718.58      717.03     13.56 o
  -3   2   5      812.90      806.89      7.69 o
  -2   2   5      831.92      862.85     10.18 o
  -1   2   5     2054.61     1988.04     12.93 o
   0   2   5      213.15      213.99      3.71 o
   1   2   5     2065.73     2003.75     15.46 o
   2   2   5      818.63      847.10      9.99 o
   3   2   5      821.72      814.85     17.30 o
   4   2   5      726.23      755.42     27.84 o
   5   2   5      372.82      368.95     14.27 o
   6   2   5      296.65      286.11     22.26 o
  -6   3   5      297.24      308.51      9.37 o
  -5   3   5       58.21       61.46      4.72 o
  -4   3   5       71.48       70.45      4.50 o
  -3   3   5       46.94       40.45      2.34 o
  -2   3   5      574.34      576.89     12.71 o
  -1   3   5      351.59      383.38      5.66 o
   0   3   5     2832.72     2698.35     19.46 o
   1   3   5      344.65      384.21      5.89 o
   2   3   5      582.83      590.15      7.05 o
   3   3   5       49.59       42.36      3.11 o
   4   3   5       66.66       60.04      4.10 o
   5   3   5       56.00       57.09      6.06 o
   6   3   5      295.76      279.96     14.51 o
  -6   4   5      100.66      105.60      9.31 o
  -5   4   5        3.11        2.87      3.59 o
  -4   4   5      231.41      236.27      7.11 o
  -3   4   5      385.42      390.45      6.01 o
  -2   4   5      219.26      244.60      4.68 o
  -1   4   5       51.33       61.48      3.29 o
   0   4   5      638.51      639.87      6.00 o
   2   4   5      219.28      235.17      4.58 o
   3   4   5      386.32      396.97      7.54 o
   4   4   5      229.64      233.41      6.15 o
   5   4   5        2.62        2.38      3.99 o
   6   4   5      100.20      107.63      9.11 o
  -6   5   5       33.69       35.65     10.68 o
  -5   5   5      319.75      338.91      9.10 o
  -4   5   5      306.91      289.73     13.23 o
  -3   5   5      172.77      166.83      4.93 o
  -2   5   5      108.11       89.86      6.15 o
  -1   5   5      235.21      228.14      5.79 o
   0   5   5      718.86      712.42      8.01 o
   1   5   5      232.50      212.73      9.90 o
   2   5   5      111.10      110.58      3.50 o
   3   5   5      167.25      156.65      5.32 o
   4   5   5      303.04      270.15      6.95 o
   5   5   5      318.72      323.69     19.45 o
   6   5   5       35.32       31.90      7.46 o
  -5   6   5       91.25       99.15     14.14 o
  -4   6   5        8.47        8.62      2.58 o
  -3   6   5      288.71      294.10      9.10 o
  -2   6   5      201.26      198.05      5.88 o
  -1   6   5      142.09      143.64      6.00 o
   0   6   5      243.93      234.16      4.54 o
   1   6   5      146.32      144.83      4.35 o
   2   6   5      201.25      197.14      5.12 o
   3   6   5      284.61      279.01      6.66 o
   4   6   5        8.73        8.70      3.71 o
   5   6   5       91.34       89.53      8.21 o
  -5   7   5       22.45       28.43     11.32 o
  -4   7   5       44.66       53.70     11.43 o
  -3   7   5       49.03       51.09      5.46 o
  -2   7   5     1299.09     1227.29     35.10 o
  -1   7   5      294.06      274.88     13.02 o
   0   7   5      164.28      159.75      4.95 o
   1   7   5      292.81      292.87      6.17 o
   2   7   5     1296.55     1254.76     12.29 o
   3   7   5       52.14       51.96      3.66 o
   4   7   5       41.72       49.68      6.45 o
   5   7   5       20.14       22.87      6.51 o
  -4   8   5       79.05       80.72     12.45 o
  -3   8   5      113.14      125.87      7.76 o
  -2   8   5      118.70      108.60      7.77 o
  -1   8   5     1283.60     1241.30     19.56 o
   0   8   5       64.69       65.33      5.62 o
   1   8   5     1267.73     1203.40     13.97 o
   2   8   5      121.40      115.01      7.00 o
   3   8   5      116.35      126.83      9.70 o
   4   8   5       79.40       79.77      7.63 o
  -4   9   5       25.25       39.73     11.32 o
  -3   9   5      127.16      130.86     15.07 o
  -2   9   5       85.84       92.02      7.93 o
  -1   9   5        7.85        2.08      3.89 o
   0   9   5       63.62       65.51      6.45 o
   1   9   5        8.70        7.17      4.31 o
   2   9   5       88.90       88.39      6.61 o
   3   9   5      129.73      131.02      8.37 o
   4   9   5       23.49       29.08      8.98 o
  -2  10   5       17.88       21.06      5.02 o
  -1  10   5       33.62       43.94      6.69 o
   0  10   5       15.33       17.35      6.09 o
   1  10   5       33.75       35.45      7.38 o
   2  10   5       18.14       17.55      5.24 o
   0   0   6        3.73       -0.24      1.82 o
   1   0   6      207.86      227.57      3.31 o
   2   0   6       11.85       10.89      1.62 o
   3   0   6      138.35      151.22      4.32 o
   4   0   6     1863.44     1839.11     21.13 o
   5   0   6        0.10        0.59      3.62 o
   6   0   6       21.83       25.04      5.63 o
  -6   1   6       52.24       51.74      6.54 o
  -5   1   6       22.01       21.37      4.06 o
  -4   1   6      647.91      649.06     10.22 o
  -3   1   6     1612.98     1629.77     15.76 o
  -2   1   6      297.22      308.72      5.60 o
  -1   1   6     1255.23     1192.99     29.20 o
   0   1   6      224.98      216.43      5.46 o
   1   1   6     1221.55     1184.69     22.36 o
   2   1   6      289.73      275.42      8.89 o
   3   1   6     1619.96     1692.70     12.67 o
   4   1   6      651.59      652.67      9.44 o
   5   1   6       22.09       20.66      3.74 o
   6   1   6       52.62       58.90      6.79 o
  -6   2   6       54.93       49.41      6.47 o
  -5   2   6      279.61      310.63     10.30 o
  -4   2   6      476.86      465.29     13.88 o
  -3   2   6     1856.34     1908.89     21.02 o
  -2   2   6      625.21      629.86     14.07 o
  -1   2   6       26.76       25.53      2.38 o
   1   2   6       24.98       24.03      2.24 o
   2   2   6      638.84      615.32      8.58 o
   3   2   6     1877.44     1954.64     51.72 o
   4   2   6      470.77      471.38     15.08 o
   5   2   6      280.52      296.83      9.07 o
   6   2   6       57.73       47.33      8.72 o
  -6   3   6       12.11       18.80      5.91 o
  -5   3   6      185.54      173.52      7.05 o
  -4   3   6       68.62       66.25      3.67 o
  -3   3   6      397.00      388.69      5.25 o
  -2   3   6      145.32      156.66      4.95 o
  -1   3   6      102.54      105.70      5.07 o
   0   3   6      150.50      156.29      3.55 o
   1   3   6      100.57      104.20      5.19 o
   2   3   6      141.21      139.96      4.76 o
   3   3   6      390.96      403.92      7.95 o
   4   3   6       63.71       61.32      3.89 o
   5   3   6      185.89      173.31      8.62 o
   6   3   6       11.20        7.12      7.80 o
  -6   4   6       36.14       42.88      6.32 o
  -5   4   6      187.74      197.78      8.30 o
  -4   4   6      285.64      280.29      6.54 o
  -3   4   6      386.42      372.89      6.00 o
  -2   4   6      506.61      485.29     15.85 o
  -1   4   6      149.39      164.23      4.09 o
   0   4   6     1468.62     1553.48     10.46 o
   1   4   6      146.09      164.28      3.67 o
   2   4   6      510.83      493.56      7.31 o
   3   4   6      383.42      375.38      9.18 o
   4   4   6      283.68      280.27      6.45 o
   5   4   6      186.93      206.23     10.14 o
   6   4   6       36.09       27.77      7.09 o
  -6   5   6       38.14       23.05     11.18 o
  -5   5   6       84.30       86.26      6.62 o
  -4   5   6       63.09       62.84      4.63 o
  -3   5   6      295.91      292.15      5.78 o
  -2   5   6       51.35       55.26      3.17 o
  -1   5   6     1885.38     1850.11     41.71 o
   0   5   6        0.37       -0.08      1.86 o
   1   5   6     1882.89     1865.92     20.56 o
   2   5   6       49.06       52.56      2.79 o
   3   5   6      301.79      293.61      6.59 o
   4   5   6       64.43       63.31      4.03 o
   5   5   6       80.46       82.71      7.83 o
   6   5   6       39.78       41.65      7.67 o
  -5   6   6       41.72       49.70     11.20 o
  -4   6   6      211.71      213.09      7.64 o
  -3   6   6       94.85       81.21     13.31 o
  -2   6   6      282.07      297.13      9.45 o
  -1   6   6      302.29      311.21      8.18 o
   0   6   6      328.89      320.90      7.12 o
   1   6   6      302.93      314.11      5.65 o
   2   6   6      297.25      297.04      6.13 o
   3   6   6       98.43       96.23      4.44 o
   4   6   6      201.98      189.37      8.39 o
   5   6   6       43.24       45.32      6.97 o
  -5   7   6       80.41       78.38     12.52 o
  -4   7   6      211.36      204.18     16.21 o
  -3   7   6       85.08       76.49      5.90 o
  -2   7   6      328.33      327.02     20.00 o
  -1   7   6      467.57      458.91     10.62 o
   0   7   6      163.50      168.96      4.68 o
   1   7   6      453.91      441.17      7.60 o
   2   7   6      325.47      322.69      9.04 o
   3   7   6       90.30       84.24      4.27 o
   4   7   6      209.30      219.46     10.29 o
   5   7   6       81.43       78.74      8.21 o
  -4   8   6       33.84       28.34     11.32 o
  -3   8   6       19.15       15.77      5.14 o
  -2   8   6      186.25      199.67     15.96 o
  -1   8   6       76.59       85.53      5.35 o
   0   8   6       37.33       35.20      2.65 o
   1   8   6       75.17       72.19      4.81 o
   2   8   6      186.75      186.55      6.98 o
   3   8   6       18.61       14.76      5.73 o
   4   8   6       35.22       37.16      6.92 o
  -3   9   6        7.53        5.91      9.45 o
  -2   9   6       61.29       70.80      7.30 o
  -1   9   6       12.58        9.42      4.49 o
   0   9   6       69.48       66.13      6.35 o
   1   9   6       11.10       12.06      4.34 o
   2   9   6       61.09       58.36      6.11 o
   3   9   6        8.56       10.99      5.74 o
  -2  10   6      273.61      302.92     13.01 o
  -1  10   6       29.64       27.93      6.61 o
   0  10   6      257.62      294.95     22.10 o
   1  10   6       31.14       32.78      8.90 o
   2  10   6      277.89      279.42     12.44 o
   1   0   7      152.04      157.91      3.68 o
   2   0   7       45.71       52.51      2.67 o
   3   0   7        0.54        1.56      1.98 o
   4   0   7      121.40      136.51      5.07 o
   5   0   7      266.82      280.99      9.42 o
   6   0   7      172.13      183.01      9.24 o
  -6   1   7      119.47      115.99      8.01 o
  -5   1   7      408.25      391.40      9.16 o
  -4   1   7      459.53      454.32      8.66 o
  -3   1   7      210.13      221.04      5.41 o
  -2   1   7     1103.19     1231.32     10.73 o
  -1   1   7     2563.99     2689.16     36.42 o
   0   1   7     4085.59     4133.27     53.01 o
   1   1   7     2541.37     2668.43     31.57 o
   2   1   7     1128.99     1221.58     17.35 o
   3   1   7      208.59      212.03      4.09 o
   4   1   7      462.76      465.46      7.87 o
   5   1   7      405.08      412.46      8.76 o
   6   1   7      118.28      120.86      8.09 o
  -6   2   7      140.26      160.08      9.87 o
  -5   2   7       67.14       70.99      6.21 o
  -4   2   7       60.79       54.09      4.31 o
  -3   2   7      706.13      706.42      9.85 o
  -2   2   7      405.70      400.12      6.75 o
  -1   2   7     1109.38     1052.52     31.60 o
   0   2   7      579.34      551.55      8.33 o
   1   2   7     1100.69     1079.78     22.61 o
   2   2   7      413.97      388.26      8.97 o
   3   2   7      692.26      687.03     11.68 o
   4   2   7       63.23       63.89      4.12 o
   5   2   7       61.93       60.97      4.47 o
   6   2   7      140.41      145.13     12.16 o
  -6   3   7       17.44       11.55      5.88 o
  -5   3   7       89.11       84.45      6.40 o
  -4   3   7      962.14      942.11     17.45 o
  -3   3   7      219.91      216.48      6.80 o
  -2   3   7      138.68      139.05      4.53 o
  -1   3   7      761.32      770.56     10.52 o
   0   3   7        6.50        3.09      1.65 o
   1   3   7      741.76      793.13      7.91 o
   2   3   7      143.22      142.56      4.44 o
   3   3   7      223.44      211.48      5.97 o
   4   3   7      961.38      939.22     23.12 o
   5   3   7       92.33       78.22     10.17 o
   6   3   7       17.89       11.52      8.22 o
  -6   4   7       30.59       27.64      6.14 o
  -5   4   7      125.42      122.54      7.11 o
  -4   4   7      167.14      153.23      4.65 o
  -3   4   7      169.63      137.62     13.99 o
  -2   4   7      701.29      659.40     27.48 o
  -1   4   7     1312.15     1288.93     15.49 o
   0   4   7      144.17      154.34      3.94 o
   1   4   7     1329.78     1331.30     12.75 o
   2   4   7      689.56      693.19     12.26 o
   3   4   7      170.96      163.80      4.19 o
   4   4   7      165.49      157.84      6.29 o
   5   4   7      126.20      123.37      8.65 o
   6   4   7       33.70       31.92      7.06 o
  -6   5   7       67.69       55.83     13.15 o
  -5   5   7       92.88       80.75      6.79 o
  -4   5   7       46.59       48.19      3.74 o
  -3   5   7      227.26      223.38      5.53 o
  -2   5   7      128.43      124.97      4.21 o
  -1   5   7      578.76      586.37     11.18 o
   0   5   7      226.54      217.99      4.48 o
   1   5   7      577.53      585.05      9.09 o
   2   5   7      125.96      130.01      4.05 o
   3   5   7      233.59      232.27      5.85 o
   4   5   7       48.53       50.08      3.79 o
   5   5   7       90.32       81.92      8.10 o
   6   5   7       68.86       60.17      8.02 o
  -5   6   7       14.68       18.48      9.29 o
  -4   6   7      180.23      164.89      6.87 o
  -3   6   7      213.92      203.87     11.31 o
  -2   6   7      199.22      195.78      6.82 o
  -1   6   7        5.04        4.29      2.44 o
   0   6   7      144.05      132.03      5.57 o
   1   6   7        4.37        2.27      1.50 o
   2   6   7      194.08      193.90      5.31 o
   3   6   7      216.69      206.25      5.88 o
   4   6   7      187.63      175.11      9.32 o
   5   6   7       13.89       14.68      6.26 o
  -5   7   7       70.76       75.91     13.32 o
  -4   7   7       75.07       78.17     12.06 o
  -3   7   7       53.61       55.72      5.16 o
  -2   7   7       56.00       63.52      4.26 o
  -1   7   7      155.03      141.05      5.16 o
   0   7   7      970.62      935.04     21.54 o
   1   7   7      156.46      153.84      5.13 o
   2   7   7       52.18       53.67      3.90 o
   3   7   7       57.74       60.14      6.70 o
   4   7   7       78.97       90.19     11.17 o
   5   7   7       68.81       69.69      8.83 o
  -4   8   7        8.87        4.09      8.89 o
  -3   8   7      386.06      412.86     21.56 o
  -2   8   7      278.61      290.48     10.62 o
  -1   8   7      252.52      252.91      7.60 o
   0   8   7      198.14      208.18      7.38 o
   1   8   7      247.48      254.83      7.54 o
   2   8   7      280.93      279.86     10.04 o
   3   8   7      378.40      369.86     12.24 o
   4   8   7        7.62       11.67      6.12 o
  -3   9   7       64.74       66.90     12.14 o
  -2   9   7      356.22      366.59     10.83 o
  -1   9   7       43.35       55.73      5.79 o
   0   9   7      132.91      153.10      8.50 o
   1   9   7       41.93       48.21      5.67 o
   2   9   7      351.85      331.36     10.90 o
   3   9   7       66.68       66.21      7.28 o
  -2  10   7       59.09       64.30     12.00 o
  -1  10   7       63.74       89.29     12.79 o
   0  10   7        0.09        0.59      6.34 o
   1  10   7       65.44       82.05      7.23 o
   2  10   7       57.07       49.02      6.53 o
   0   0   8     2884.06     3016.77     19.43 o
   1   0   8        0.20        0.36      1.27 o
   2   0   8      332.75      361.11      5.16 o
   3   0   8      473.54      481.27      9.57 o
   4   0   8       64.21       56.13      3.74 o
   5   0   8      159.72      154.95      5.93 o
   6   0   8        8.41        5.81      5.15 o
  -6   1   8      124.05      132.26      8.28 o
  -5   1   8      339.18      364.70      8.90 o
  -4   1   8      678.89      690.02     10.40 o
  -3   1   8      373.99      351.58      6.60 o
  -2   1   8      368.70      390.67      6.06 o
  -1   1   8      816.37      789.10     16.29 o
   0   1   8        1.11        1.98      1.52 o
   1   1   8      841.31      823.54     18.52 o
   2   1   8      382.33      395.33      8.76 o
   3   1   8      382.98      350.50      8.35 o
   4   1   8      677.83      694.44      9.00 o
   5   1   8      340.56      362.11      8.03 o
   6   1   8      119.13      140.24     11.63 o
  -6   2   8       58.02       62.98      7.77 o
  -5   2   8      282.80      287.92      9.82 o
  -4   2   8      727.00      724.87     12.81 o
  -3   2   8       39.15       38.02      3.31 o
  -2   2   8      704.62      747.86      8.65 o
  -1   2   8      733.69      708.90     10.79 o
   0   2   8        9.23        9.38      1.70 o
   1   2   8      731.10      732.27      7.93 o
   2   2   8      698.46      718.88     20.07 o
   3   2   8       42.23       43.41      4.49 o
   4   2   8      719.72      698.20      7.85 o
   5   2   8      281.35      285.39      9.08 o
   6   2   8       61.39       72.39     19.11 o
  -6   3   8      194.27      196.29     10.82 o
  -5   3   8       84.70       79.70      8.01 o
  -4   3   8      243.96      245.19      8.27 o
  -3   3   8       38.83       44.06      4.03 o
  -2   3   8      245.56      232.49      5.84 o
  -1   3   8      286.79      273.05      4.92 o
   0   3   8      136.46      152.41      3.61 o
   1   3   8      288.73      302.77      8.12 o
   2   3   8      249.53      232.26      5.81 o
   3   3   8       41.19       39.99      4.19 o
   4   3   8      251.35      235.85      8.10 o
   5   3   8       85.80       77.80      5.95 o
   6   3   8      192.14      179.59     13.22 o
  -6   4   8       97.96      101.71      7.81 o
  -5   4   8       34.28       34.92      5.12 o
  -4   4   8        5.26        4.82      3.62 o
  -3   4   8      183.54      169.95      6.22 o
  -2   4   8      352.31      343.09      8.99 o
  -1   4   8      269.15      255.94      4.98 o
   0   4   8      492.91      478.58     11.92 o
   1   4   8      265.92      269.02      4.59 o
   2   4   8      356.23      355.45      5.80 o
   3   4   8      182.04      148.59     11.78 o
   4   4   8        4.75        2.30      2.25 o
   5   4   8       33.86       31.92      6.60 o
   6   4   8       99.34      104.48      9.20 o
  -5   5   8      120.49      115.00      8.27 o
  -4   5   8       84.40       79.75      5.71 o
  -3   5   8      200.86      170.97     24.38 o
  -2   5   8      396.10      370.88      5.43 o
  -1   5   8      463.97      482.48     10.10 o
   0   5   8     1005.80     1040.52     15.71 o
   1   5   8      477.50      502.20      6.19 o
   2   5   8      403.32      403.50     10.28 o
   3   5   8      190.72      181.61      6.07 o
   4   5   8       85.07       83.34      7.31 o
   5   5   8      116.27      105.04     14.52 o
  -5   6   8      213.39      208.41     16.64 o
  -4   6   8       45.82       37.17     10.11 o
  -3   6   8      105.40       94.95      3.83 o
  -2   6   8      336.06      347.68      7.41 o
  -1   6   8      223.46      227.05      8.45 o
   0   6   8     1423.98     1365.11     33.77 o
   1   6   8      213.92      214.14      4.55 o
   2   6   8      333.25      332.20      6.76 o
   3   6   8      110.87      110.41      4.50 o
   4   6   8       49.19       38.45      6.61 o
   5   6   8      209.03      203.03     11.11 o
  -5   7   8       58.87       59.50     12.32 o
  -4   7   8      205.37      197.32     16.19 o
  -3   7   8      174.28      184.62     14.79 o
  -2   7   8      348.04      362.58      6.73 o
  -1   7   8      586.36      584.95     14.02 o
   0   7   8        7.42        4.55      2.84 o
   1   7   8      602.04      599.61      8.60 o
   2   7   8      355.36      346.18      7.38 o
   3   7   8      173.48      173.01      9.02 o
   4   7   8      200.71      204.70     10.47 o
   5   7   8       57.20       65.55      7.86 o
  -4   8   8      167.78      181.42     16.57 o
  -3   8   8       31.35       23.43      9.54 o
  -2   8   8       24.87       26.52      3.69 o
  -1   8   8      349.32      355.40      9.49 o
   0   8   8       76.23       77.62      5.62 o
   1   8   8      350.59      345.37      7.16 o
   2   8   8       24.70       23.26      5.47 o
   3   8   8       30.46       29.68      6.12 o
   4   8   8      165.95      178.09     11.07 o
  -3   9   8       91.44      101.62     13.87 o
  -2   9   8       39.99       44.08      9.07 o
  -1   9   8       78.93       83.74      8.80 o
   0   9   8       21.05       30.42      5.70 o
   1   9   8       77.73       81.01      6.09 o
   2   9   8       41.41       48.86      6.30 o
   3   9   8       93.01       97.01      8.06 o
  -1  10   8       70.22       72.86      8.48 o
   0  10   8       21.85       21.12      6.86 o
   1  10   8       68.69       77.46      6.56 o
   2   0   9       14.67       15.01      1.42 o
   3   0   9        1.44        5.09      1.83 o
   4   0   9      290.27      292.14      7.91 o
   5   0   9        4.44        5.23      3.62 o
   6   0   9      259.41      266.36     14.75 o
  -6   1   9       62.48       72.45     12.09 o
  -5   1   9       46.54       43.52      4.31 o
  -4   1   9       68.60       68.90      4.17 o
  -3   1   9      537.85      522.64      7.91 o
  -2   1   9      354.47      365.78      5.61 o
  -1   1   9       55.06       54.24      1.86 o
   0   1   9      244.58      261.09      7.19 o
   1   1   9       57.70       58.18      2.25 o
   2   1   9      343.55      353.89      6.19 o
   3   1   9      536.55      493.16      8.93 o
   4   1   9       66.15       68.15      3.20 o
   5   1   9       51.12       53.96      6.86 o
   6   1   9       61.31       67.69     10.24 o
  -6   2   9       31.17       19.96      5.98 o
  -5   2   9      311.30      317.24     11.48 o
  -4   2   9     1112.15     1071.12     26.60 o
  -3   2   9      615.83      590.78     10.73 o
  -2   2   9      146.21      138.61      4.51 o
  -1   2   9      761.00      804.64     15.42 o
   0   2   9      886.12      921.10     16.91 o
   1   2   9      789.48      845.50     13.60 o
   2   2   9      145.35      135.93      4.57 o
   3   2   9      613.64      600.07     27.70 o
   4   2   9     1104.64     1023.94     17.58 o
   5   2   9      306.80      320.94     10.48 o
   6   2   9       33.51       39.42      8.87 o
  -6   3   9       44.41       45.17      6.48 o
  -5   3   9       42.96       45.40      5.32 o
  -4   3   9      278.01      276.73      8.66 o
  -3   3   9       32.63       43.77      4.22 o
  -2   3   9      773.78      764.30     14.19 o
  -1   3   9      286.11      271.41      5.29 o
   0   3   9     1498.95     1504.39     15.71 o
   1   3   9      277.62      282.02     10.56 o
   2   3   9      771.26      766.05     22.08 o
   3   3   9       30.34       28.42      4.31 o
   4   3   9      276.95      284.96     12.96 o
   5   3   9       42.00       43.92      8.84 o
   6   3   9       41.66       41.21      9.29 o
  -6   4   9       54.21       46.82      6.52 o
  -5   4   9      108.87      106.72      7.75 o
  -4   4   9      176.18      173.21      7.14 o
  -3   4   9      206.79      200.63      7.04 o
  -2   4   9      205.77      196.71      9.63 o
  -1   4   9      353.80      336.80      4.18 o
   0   4   9        4.20        5.52      1.94 o
   1   4   9      357.01      351.76      5.74 o
   2   4   9      199.97      197.73      4.68 o
   3   4   9      208.99      201.58      8.09 o
   4   4   9      182.52      196.41     21.50 o
   5   4   9      111.74      114.44     10.88 o
   6   4   9       50.61       47.36      8.08 o
  -5   5   9       97.00       91.08     10.46 o
  -4   5   9       98.63      100.39      5.75 o
  -3   5   9      103.85       89.53      7.07 o
  -2   5   9      157.88      138.19      6.83 o
  -1   5   9       76.78       74.55      3.10 o
   0   5   9      696.46      703.01     11.85 o
   1   5   9       75.24       74.79      3.25 o
   2   5   9      162.40      167.31      5.17 o
   3   5   9      103.83      113.52      7.42 o
   4   5   9      102.12      100.65      7.95 o
   5   5   9      100.74      102.66      8.95 o
  -5   6   9       68.27       51.96     11.24 o
  -4   6   9      150.65      150.14     13.21 o
  -3   6   9       82.17       77.96     13.16 o
  -2   6   9      320.72      316.61      8.84 o
  -1   6   9       67.63       69.50      3.78 o
   0   6   9        7.96        7.56      2.62 o
   1   6   9       65.60       71.07      3.29 o
   2   6   9      328.14      321.57      9.95 o
   3   6   9       85.23       83.01      7.06 o
   4   6   9      151.46      148.08      8.99 o
   5   6   9       71.77       74.05      8.36 o
  -4   7   9       96.46       85.37     12.11 o
  -3   7   9      448.14      416.55     20.33 o
  -2   7   9      216.10      221.09      7.32 o
  -1   7   9      330.14      348.86      7.81 o
   0   7   9        1.05        0.31      3.33 o
   1   7   9      328.53      339.22      6.15 o
   2   7   9      217.35      211.13      6.15 o
   3   7   9      442.19      448.65     13.42 o
   4   7   9       96.85       91.18      8.57 o
  -4   8   9       41.28       28.53      9.99 o
  -3   8   9      160.36      151.52     15.13 o
  -2   8   9       74.60       85.46     17.10 o
  -1   8   9      147.66      148.36      8.82 o
   0   8   9      555.05      622.27     18.05 o
   1   8   9      151.80      157.77      8.02 o
   2   8   9       73.91       72.96      6.54 o
   3   8   9      160.42      163.68      9.35 o
   4   8   9       41.92       42.42      7.24 o
  -3   9   9       74.14       85.46     13.61 o
  -2   9   9      237.62      216.36     17.02 o
  -1   9   9       93.61       99.51      7.03 o
   0   9   9       19.65       25.14      5.46 o
   1   9   9       91.54      104.72      7.59 o
   2   9   9      234.89      231.55     10.15 o
   3   9   9       70.03       61.29      7.70 o
  -1  10   9       99.92      125.90     15.30 o
   0  10   9        3.39       -3.02      7.42 o
   1  10   9       99.99      107.82      8.81 o
   0   0  10     2514.47     2778.14     42.24 o
   1   0  10      125.86      133.28      3.46 o
   2   0  10      519.68      529.29      9.12 o
   3   0  10      282.73      263.32      5.10 o
   4   0  10      594.47      598.72      8.50 o
   5   0  10        1.31        0.39      3.82 o
   6   0  10      144.48      129.04     14.44 o
  -6   1  10       29.37       43.16      9.30 o
  -5   1  10       52.56       47.13      5.21 o
  -4   1  10      106.30      108.48      4.63 o
  -3   1  10      348.74      335.35      6.61 o
  -2   1  10      102.71      106.22      3.58 o
  -1   1  10      857.69      885.72     14.65 o
   0   1  10     1338.02     1385.24     27.25 o
   1   1  10      866.43      921.48     12.71 o
   2   1  10       98.40       84.59      4.81 o
   3   1  10      345.57      292.89     21.36 o
   4   1  10      111.61      111.13      4.38 o
   5   1  10       55.95       49.68      6.32 o
   6   1  10       29.55       18.21      8.54 o
  -6   2  10       84.07       60.39      9.03 o
  -5   2  10       18.90       25.93      5.38 o
  -4   2  10      239.10      226.34      6.75 o
  -3   2  10      365.54      332.06      9.06 o
  -2   2  10      355.31      378.07      8.60 o
  -1   2  10      452.77      428.04     12.70 o
   0   2  10       50.23       50.02      2.40 o
   1   2  10      461.56      436.45     15.24 o
   2   2  10      359.97      366.49     10.39 o
   3   2  10      359.86      332.81      8.97 o
   4   2  10      245.20      230.14     11.69 o
   5   2  10       17.88       23.28      7.76 o
   6   2  10       82.99       78.56     10.39 o
  -6   3  10      131.61      137.99      8.42 o
  -5   3  10      232.20      226.05     10.68 o
  -4   3  10      148.12      137.74      8.85 o
  -3   3  10      135.04      145.27      8.04 o
  -2   3  10      140.62      153.67     10.05 o
  -1   3  10      193.14      182.65      2.67 o
   0   3  10       13.56       11.99      1.75 o
   1   3  10      195.87      196.35      5.80 o
   2   3  10      141.40      150.30      4.58 o
   3   3  10      132.35      137.95      6.84 o
   4   3  10      151.02      137.16     10.15 o
   5   3  10      230.29      219.12     13.01 o
   6   3  10      128.97      136.28     12.49 o
  -5   4  10       30.44       37.36      5.21 o
  -4   4  10      121.36      109.26      6.05 o
  -3   4  10      318.51      297.75      8.75 o
  -2   4  10      112.00      113.73      8.43 o
  -1   4  10      948.65      951.83     13.02 o
   0   4  10       12.41       16.56      2.03 o
   1   4  10      950.75      977.17     22.17 o
   2   4  10      112.57      118.44      3.99 o
   3   4  10      328.86      306.99     12.63 o
   4   4  10      120.41      110.62      9.82 o
   5   4  10       30.64       35.93      8.88 o
  -5   5  10      139.89      146.79     10.89 o
  -4   5  10      103.98      100.14      6.15 o
  -3   5  10      212.18      196.21      8.32 o
  -2   5  10      275.73      256.90     10.51 o
  -1   5  10      584.57      574.66      7.43 o
   0   5  10      262.12      250.96      5.54 o
   1   5  10      581.02      588.60      9.05 o
   2   5  10      271.22      278.84      9.76 o
   3   5  10      206.44      198.31      9.24 o
   4   5  10      101.76      103.41      8.27 o
   5   5  10      144.68      148.93      9.75 o
  -5   6  10       73.44       74.61     12.27 o
  -4   6  10      135.94      135.08     13.33 o
  -3   6  10      178.30      161.26      9.07 o
  -2   6  10      373.09      323.66     20.94 o
  -1   6  10      455.57      440.17     11.44 o
   0   6  10       99.30       99.74      4.45 o
   1   6  10      472.13      467.20      7.85 o
   2   6  10      372.76      371.24      8.11 o
   3   6  10      179.33      179.96      9.14 o
   4   6  10      135.86      158.90      9.77 o
   5   6  10       71.47       77.41      8.61 o
  -4   7  10       28.54       23.90      8.65 o
  -3   7  10       92.13      100.86     11.76 o
  -2   7  10      115.18      108.53     11.67 o
  -1   7  10      273.28      272.33      8.54 o
   0   7  10       36.59       37.62      3.61 o
   1   7  10      279.81      280.67      9.73 o
   2   7  10      113.33      117.44      7.64 o
   3   7  10       90.17       88.51      7.51 o
   4   7  10       30.51       30.28      6.74 o
  -3   8  10        0.76        0.48      8.35 o
  -2   8  10       61.99       76.25     12.06 o
  -1   8  10      104.41       96.84      6.36 o
   0   8  10        1.22       -0.39      5.03 o
   1   8  10      105.81       90.37      9.21 o
   2   8  10       62.66       74.06      7.07 o
   3   8  10        0.76       -2.32      6.09 o
  -2   9  10       11.73       17.44      8.69 o
  -1   9  10       75.46       82.91      9.97 o
   0   9  10        9.21        9.18      5.63 o
   1   9  10       76.16       74.03      7.26 o
   2   9  10       12.46       11.36      5.86 o
   1   0  11     1073.11     1145.72     13.17 o
   2   0  11      658.52      612.38     10.78 o
   3   0  11      559.41      533.36      9.66 o
   4   0  11       45.07       41.28      2.97 o
   5   0  11        4.57        3.22      3.62 o
   6   0  11       78.72       89.33     11.06 o
  -6   1  11       20.15       12.10      8.46 o
  -5   1  11      191.40      188.84      7.79 o
  -4   1  11       47.93       45.58      3.75 o
  -3   1  11      664.78      619.78      8.74 o
  -2   1  11      110.27      105.90      3.83 o
  -1   1  11       90.57       90.41      3.56 o
   0   1  11      471.70      497.75      5.90 o
   1   1  11       88.03       92.81      2.94 o
   2   1  11      111.81      104.52      4.80 o
   3   1  11      661.75      620.39     15.97 o
   4   1  11       46.83       41.79      3.44 o
   5   1  11      186.68      184.81     11.81 o
   6   1  11       21.81       21.15      9.03 o
  -6   2  11       21.81       29.49      8.75 o
  -5   2  11       82.36       90.20      6.46 o
  -4   2  11       23.08       18.85      3.55 o
  -3   2  11      153.89      135.65      5.88 o
  -2   2  11      267.77      262.45      7.40 o
  -1   2  11     1014.86      993.22     19.24 o
   0   2  11       57.17       53.34      2.54 o
   1   2  11     1008.18     1002.88     31.31 o
   2   2  11      259.50      250.62      5.68 o
   3   2  11      144.89      132.95      5.63 o
   4   2  11       20.98       25.43      6.57 o
   5   2  11       85.45       68.02      9.34 o
   6   2  11       20.83       29.74      9.35 o
  -5   3  11      183.02      167.60      7.89 o
  -4   3  11       15.58       14.17      3.99 o
  -3   3  11      416.66      405.27      9.67 o
  -2   3  11      687.05      695.03     16.55 o
  -1   3  11      184.73      171.45      3.92 o
   0   3  11     1192.63     1204.48     20.17 o
   1   3  11      189.81      186.70      6.91 o
   2   3  11      689.51      725.77     12.40 o
   3   3  11      421.51      405.35      9.08 o
   4   3  11       15.30       17.23      6.26 o
   5   3  11      179.48      179.91     12.78 o
  -5   4  11       75.36       72.61      5.87 o
  -4   4  11      170.09      167.98      8.58 o
  -3   4  11       61.03       60.76      5.59 o
  -2   4  11      181.93      174.04     14.92 o
  -1   4  11      492.12      471.21      7.57 o
   0   4  11      388.48      384.05      6.33 o
   1   4  11      492.05      475.23      7.12 o
   2   4  11      190.82      192.15      6.23 o
   3   4  11       59.87       63.24      7.79 o
   4   4  11      170.24      172.26     11.20 o
   5   4  11       77.82       73.05     11.48 o
  -5   5  11      132.30      128.95     10.29 o
  -4   5  11       80.01       70.42      9.86 o
  -3   5  11      160.87      152.62      7.89 o
  -2   5  11       67.80       83.08      7.25 o
  -1   5  11       18.65       17.60      2.15 o
   0   5  11        0.77        2.36      2.43 o
   1   5  11       19.89       19.53      3.05 o
   2   5  11       71.20       73.02      6.15 o
   3   5  11      166.41      158.56      8.68 o
   4   5  11       77.60       86.57      7.89 o
   5   5  11      128.80      137.67     10.24 o
  -4   6  11       90.41      109.96     12.37 o
  -3   6  11       55.55       44.11      6.83 o
  -2   6  11      676.84      663.83     22.81 o
  -1   6  11       37.87       44.40      3.21 o
   0   6  11        0.81       -0.70      2.91 o
   1   6  11       37.26       37.79      3.50 o
   2   6  11      671.50      624.48     17.34 o
   3   6  11       54.44       49.33      6.56 o
   4   6  11       90.10      101.93      8.78 o
  -4   7  11       82.52       83.29     12.52 o
  -3   7  11       43.97       34.11      9.60 o
  -2   7  11      376.96      367.18     18.98 o
  -1   7  11       21.90       27.64      4.32 o
   0   7  11      162.02      143.70      6.26 o
   1   7  11       23.61       25.17      5.32 o
   2   7  11      382.19      376.20     13.71 o
   3   7  11       46.95       41.20      6.94 o
   4   7  11       83.21       88.96     11.14 o
  -3   8  11       81.49       69.84     12.10 o
  -2   8  11      350.71      332.01     19.63 o
  -1   8  11      116.25      133.75     10.36 o
   0   8  11       57.07       72.83      6.81 o
   1   8  11      121.93      128.65     12.56 o
   2   8  11      343.37      347.28     11.93 o
   3   8  11       80.82       69.13      7.54 o
  -2   9  11       95.54       82.69     13.87 o
  -1   9  11      284.59      299.01     15.33 o
   0   9  11      152.20      185.98     21.01 o
   1   9  11      287.25      323.35     19.41 o
   2   9  11       97.74      100.32      8.41 o
   0   0  12       85.13       72.16      5.02 o
   1   0  12     1213.27     1182.36     16.60 o
   2   0  12      931.40      937.71      8.42 o
   3   0  12       62.75       59.32      4.24 o
   4   0  12      149.45      149.40      5.67 o
   5   0  12       23.55       28.35      7.31 o
   6   0  12       40.96       45.03      9.86 o
  -6   1  12       42.35       39.26      9.15 o
  -5   1  12      165.96      189.47     14.27 o
  -4   1  12       36.24       32.67      3.40 o
  -3   1  12       79.67       71.48      7.64 o
  -2   1  12      168.28      156.78      6.06 o
  -1   1  12      421.65      430.03      8.69 o
   0   1  12     1708.74     1812.71     24.96 o
   1   1  12      409.63      420.15     11.46 o
   2   1  12      160.58      140.15      5.02 o
   3   1  12       84.72       85.68      7.98 o
   4   1  12       40.39       43.62      7.46 o
   5   1  12      161.73      160.13     11.80 o
   6   1  12       43.87       38.71     11.43 o
  -5   2  12        1.74        1.95      4.45 o
  -4   2  12       21.08       17.80      3.68 o
  -3   2  12      142.93      132.51      7.54 o
  -2   2  12       35.53       32.90      4.33 o
  -1   2  12      171.60      153.40      5.87 o
   0   2  12      395.44      416.53     12.28 o
   1   2  12      169.65      156.67      3.92 o
   2   2  12       33.83       34.96      3.06 o
   3   2  12      141.25      134.67      6.50 o
   4   2  12       19.06       18.67      6.41 o
   5   2  12        2.06       -0.15      7.55 o
  -5   3  12       50.18       45.51      5.67 o
  -4   3  12      233.74      243.73      8.45 o
  -3   3  12      781.28      760.42     13.38 o
  -2   3  12      297.99      313.07     11.47 o
  -1   3  12        5.15        6.78      1.25 o
   0   3  12        4.09        5.38      1.93 o
   1   3  12        5.66        8.05      2.50 o
   2   3  12      295.09      303.37      8.10 o
   3   3  12      786.86      765.44     12.44 o
   4   3  12      231.40      238.19     26.71 o
   5   3  12       53.50       57.57      9.24 o
  -5   4  12      114.33      115.54      7.09 o
  -4   4  12       18.68       13.79      4.69 o
  -3   4  12      227.42      227.81     10.21 o
  -2   4  12       87.78       84.84      6.37 o
  -1   4  12        5.99        7.55      1.25 o
   0   4  12       10.54        4.18      2.44 o
   1   4  12        5.74        5.69      2.62 o
   2   4  12       90.84       90.06      4.90 o
   3   4  12      227.37      216.98     11.73 o
   4   4  12       17.32       19.90      7.33 o
   5   4  12      110.56      108.34     11.61 o
  -5   5  12       63.76       60.04      9.09 o
  -4   5  12       46.20       40.31      6.00 o
  -3   5  12      237.46      255.24      9.86 o
  -2   5  12      310.43      294.95     12.38 o
  -1   5  12        9.18        4.93      1.63 o
   0   5  12       69.88       76.50      3.93 o
   1   5  12        6.94        5.43      2.99 o
   2   5  12      319.89      308.67     12.50 o
   3   5  12      240.04      248.30     10.40 o
   4   5  12       42.71       56.41      7.55 o
   5   5  12       63.96       62.78      8.09 o
  -4   6  12      120.74      126.04     12.80 o
  -3   6  12      260.80      259.35     11.48 o
  -2   6  12      480.72      514.46     20.94 o
  -1   6  12      514.04      526.32     29.82 o
   0   6  12      130.83      147.56      7.71 o
   1   6  12      501.83      502.85     17.59 o
   2   6  12      480.94      476.82     12.84 o
   3   6  12      257.77      273.00     10.95 o
   4   6  12      119.70      130.53      9.10 o
  -4   7  12       97.98      113.74     13.17 o
  -3   7  12      111.69      121.12     12.77 o
  -2   7  12      157.30      151.83     13.29 o
  -1   7  12      205.98      220.64     17.60 o
   0   7  12       51.09       57.21      5.21 o
   1   7  12      200.75      188.60     13.78 o
   2   7  12      161.61      154.81      8.78 o
   3   7  12      112.45      132.89      9.60 o
   4   7  12      100.28      115.16      9.36 o
  -3   8  12       20.28       17.04     10.09 o
  -2   8  12       25.55       14.43      8.85 o
  -1   8  12       46.23       37.92      8.47 o
   0   8  12       38.05       50.95      5.30 o
   1   8  12       45.36       38.59      6.32 o
   2   8  12       26.99       35.12      6.32 o
   3   8  12       21.33       18.72      6.58 o
  -1   9  12      107.37      122.51     12.99 o
   0   9  12      119.01      116.46     10.25 o
   1   9  12      106.08      105.11      8.73 o
   1   0  13      227.65      234.38      6.84 o
   2   0  13      134.18      129.36      3.94 o
   3   0  13      396.20      346.45     11.21 o
   4   0  13       63.09       47.91      4.29 o
   5   0  13       56.45       62.33     11.86 o
  -5   1  13       24.25       29.70      7.85 o
  -4   1  13      113.49      115.17      5.51 o
  -3   1  13      190.78      173.66      6.10 o
  -2   1  13      800.03      773.77     35.41 o
  -1   1  13       75.65       76.02      3.38 o
   0   1  13      435.07      473.03      8.46 o
   1   1  13       71.88       82.89      4.88 o
   2   1  13      789.02      732.63     26.88 o
   3   1  13      199.22      176.95      9.85 o
   4   1  13      117.99      116.05      9.36 o
   5   1  13       23.11       16.17      7.31 o
  -5   2  13      115.81      105.12      9.55 o
  -4   2  13      178.29      173.41      7.43 o
  -3   2  13       81.98       85.07      5.42 o
  -2   2  13      521.55      498.42     20.74 o
  -1   2  13      115.46      118.83      4.73 o
   0   2  13      104.69      117.95      3.79 o
   1   2  13      113.71      119.87      3.57 o
   2   2  13      522.65      521.61     10.75 o
   3   2  13       79.46       93.82      7.75 o
   4   2  13      176.09      187.99     17.45 o
   5   2  13      120.77      118.92     10.46 o
  -5   3  13      111.22      120.74     12.39 o
  -4   3  13       64.01       55.87      5.45 o
  -3   3  13      235.51      239.32      8.71 o
  -2   3  13      156.54      166.36      7.76 o
  -1   3  13      651.58      591.29     12.82 o
   0   3  13     1251.96     1300.41     12.22 o
   1   3  13      653.04      647.90     23.48 o
   2   3  13      147.62      147.79      5.82 o
   3   3  13      236.38      259.39      9.06 o
   4   3  13       66.42       58.32      8.46 o
   5   3  13      109.17      122.06     11.34 o
  -5   4  13       99.72       88.22      7.24 o
  -4   4  13      165.30      183.49      8.42 o
  -3   4  13       90.61       91.67     10.91 o
  -2   4  13      407.23      411.15     12.86 o
  -1   4  13      196.99      179.03      3.07 o
   0   4  13      243.35      237.95      5.95 o
   1   4  13      193.09      186.32      7.17 o
   2   4  13      420.18      428.79     16.06 o
   3   4  13       87.88      109.21      9.32 o
   4   4  13      165.19      189.07     21.57 o
   5   4  13       97.87       83.20     10.85 o
  -4   5  13      118.17      104.48      7.77 o
  -3   5  13      102.77       97.41     13.23 o
  -2   5  13       87.54       97.36      6.79 o
  -1   5  13        0.43        1.29      3.07 o
   0   5  13       60.37       61.92      3.91 o
   1   5  13        0.29        2.45      3.28 o
   2   5  13       84.28       90.51      5.75 o
   3   5  13       98.73       98.80      7.82 o
   4   5  13      116.49      117.96      9.16 o
  -4   6  13       85.02       74.69     11.01 o
  -3   6  13      132.63      119.17     12.41 o
  -2   6  13       39.37       39.13      9.64 o
  -1   6  13       89.98      113.65     11.42 o
   0   6  13        0.05        0.27      3.27 o
   1   6  13       92.25      100.40      9.08 o
   2   6  13       38.65       39.09      6.16 o
   3   6  13      136.13      143.31      9.05 o
   4   6  13       88.43       94.67      8.44 o
  -3   7  13       50.24       39.82      9.49 o
  -2   7  13       13.34       16.28      9.19 o
  -1   7  13      236.24      217.49     13.25 o
   0   7  13      205.73      204.74     11.63 o
   1   7  13      237.21      237.78     21.73 o
   2   7  13       11.38       17.04      5.59 o
   3   7  13       49.09       53.95      7.27 o
  -2   8  13      121.81      137.91     14.63 o
  -1   8  13       70.97       55.90      9.60 o
   0   8  13       29.91       31.00      9.14 o
   1   8  13       67.56       68.68     10.19 o
   2   8  13      124.47      130.78      8.91 o
   0   9  13       98.89       87.18     18.48 o
   0   0  14      549.57      569.39     11.34 o
   1   0  14     2005.21     2037.60     21.96 o
   2   0  14        0.46        1.71      2.04 o
   3   0  14       23.65       16.42      2.42 o
   4   0  14      123.31      150.13     10.49 o
   5   0  14      161.68      160.24     11.53 o
  -5   1  14       26.07       28.00      7.50 o
  -4   1  14      152.54      144.56     10.22 o
  -3   1  14      268.86      251.13     10.56 o
  -2   1  14      360.51      345.74     10.10 o
  -1   1  14      231.87      222.73      7.93 o
   0   1  14      306.19      304.12      6.08 o
   1   1  14      227.19      226.15      9.16 o
   2   1  14      363.20      328.73     12.33 o
   3   1  14      262.41      243.62     23.97 o
   4   1  14      149.66      154.53     10.82 o
   5   1  14       28.23       35.55      7.92 o
  -5   2  14       97.16       97.08      9.32 o
  -4   2  14       77.71       83.73      5.63 o
  -3   2  14       30.09       28.05      4.36 o
  -2   2  14      216.60      179.02     12.18 o
  -1   2  14      101.97       98.69      5.43 o
   0   2  14       61.22       55.93      3.87 o
   1   2  14       97.44      100.45      4.21 o
   2   2  14      221.95      194.65      7.27 o
   3   2  14       27.85       29.64      4.78 o
   4   2  14       77.23       73.34      8.63 o
   5   2  14       94.69       89.46     18.62 o
  -5   3  14       47.58       52.63      8.65 o
  -4   3  14       39.29       42.91      5.21 o
  -3   3  14       83.19       79.80      7.64 o
  -2   3  14       57.80       49.40      5.70 o
  -1   3  14      100.48       90.96      2.14 o
   0   3  14      302.97      292.09      6.90 o
   1   3  14       98.94       96.22      4.94 o
   2   3  14       56.68       56.34      5.16 o
   3   3  14       82.21       82.16      6.18 o
   4   3  14       39.26       38.09      7.79 o
   5   3  14       47.23       50.16      9.45 o
  -4   4  14      218.85      209.52     27.86 o
  -3   4  14      321.91      312.44     12.22 o
  -2   4  14      260.24      263.76     14.09 o
  -1   4  14       10.78        7.73      1.32 o
   0   4  14        0.04        0.61      2.92 o
   1   4  14       12.78        9.71      3.54 o
   2   4  14      257.37      243.75     12.24 o
   3   4  14      319.46      311.08     13.72 o
   4   4  14      222.72      227.75     13.03 o
  -4   5  14      225.89      223.74     12.95 o
  -3   5  14      100.11       98.96      7.76 o
  -2   5  14      631.83      638.88     31.48 o
  -1   5  14      399.23      413.68     12.62 o
   0   5  14       12.32       11.36      3.41 o
   1   5  14      410.45      424.90     13.77 o
   2   5  14      621.41      658.55     18.97 o
   3   5  14      101.54      101.03      7.99 o
   4   5  14      224.68      254.98     13.31 o
  -4   6  14       91.82       98.96     12.39 o
  -3   6  14      126.78      123.85     12.42 o
  -2   6  14       53.96       66.04     10.53 o
  -1   6  14      339.04      353.62     22.17 o
   0   6  14       69.24       67.22      6.21 o
   1   6  14      334.72      366.98     28.16 o
   2   6  14       53.51       59.11      6.83 o
   3   6  14      131.95      133.42      8.96 o
   4   6  14       94.23       94.77     11.04 o
  -3   7  14       27.69       18.04      9.44 o
  -2   7  14      140.55      129.62     13.45 o
  -1   7  14       78.10       68.02      9.86 o
   0   7  14      134.15      159.98      9.07 o
   1   7  14       79.59       77.32     11.55 o
   2   7  14      136.30      137.83      9.09 o
   3   7  14       25.30       33.59      6.79 o
  -2   8  14       18.50       14.08      9.87 o
  -1   8  14       12.83        5.29      7.84 o
   0   8  14        1.50       -9.39     12.95 o
   1   8  14       12.38        5.61      6.30 o
   2   8  14       17.35       15.17      6.65 o
   1   0  15       35.79       37.10      2.90 o
   2   0  15       79.33       92.40      3.85 o
   3   0  15      359.68      297.78     22.42 o
   4   0  15      157.65      161.82     14.59 o
   5   0  15      100.72      123.61     10.92 o
  -5   1  15       59.26       60.27      8.88 o
  -4   1  15       44.84       39.30      7.32 o
  -3   1  15       41.98       41.90      4.67 o
  -2   1  15        3.14        2.96      3.87 o
  -1   1  15      216.59      219.92      4.99 o
   0   1  15      110.11      119.01      4.10 o
   1   1  15      223.41      233.28      9.25 o
   2   1  15        2.98        1.84      2.04 o
   3   1  15       41.21       45.66      7.15 o
   4   1  15       43.72       36.83      7.01 o
   5   1  15       60.62       65.87      9.57 o
  -5   2  15       23.08       18.07      8.46 o
  -4   2  15      113.79      110.64      9.93 o
  -3   2  15      296.34      284.17     23.70 o
  -2   2  15       59.37       59.68      5.78 o
  -1   2  15      260.13      242.41     12.54 o
   0   2  15     1157.46     1185.25     11.76 o
   1   2  15      257.95      259.55     12.28 o
   2   2  15       64.41       63.95      5.10 o
   3   2  15      295.34      265.95     12.81 o
   4   2  15      115.31      116.38      9.91 o
   5   2  15       25.06       21.22      8.24 o
  -4   3  15      252.60      239.06      9.18 o
  -3   3  15      472.15      450.82     16.82 o
  -2   3  15       79.22       80.24      6.86 o
  -1   3  15      539.41      504.38     22.34 o
   0   3  15       13.03        9.41      2.62 o
   1   3  15      537.67      564.66     20.33 o
   2   3  15       75.99       80.68      6.13 o
   3   3  15      480.22      517.08     16.90 o
   4   3  15      254.02      242.31     13.55 o
  -4   4  15       76.02       69.63      9.75 o
  -3   4  15       68.89       65.60      8.87 o
  -2   4  15      228.72      229.79     16.73 o
  -1   4  15        5.84        7.54      4.53 o
   0   4  15      355.47      387.39      9.66 o
   1   4  15        4.74        4.84      4.16 o
   2   4  15      218.63      219.54     26.48 o
   3   4  15       65.66       74.52      9.08 o
   4   4  15       75.00       72.99      9.46 o
  -4   5  15       81.86       77.14      9.38 o
  -3   5  15       33.11       32.46      6.50 o
  -2   5  15       15.37       11.95      5.79 o
  -1   5  15       49.45       49.54     10.34 o
   0   5  15      155.39      144.13     11.09 o
   1   5  15       48.36       47.09      7.98 o
   2   5  15       15.05       11.44      5.57 o
   3   5  15       35.29       36.01      6.74 o
   4   5  15       81.81       79.35      8.56 o
  -3   6  15      194.02      181.50     14.63 o
  -2   6  15       38.80       27.33      9.64 o
  -1   6  15        8.68       11.55      7.83 o
   0   6  15      223.07      233.47     15.29 o
   1   6  15        8.68        7.00      5.66 o
   2   6  15       37.43       30.26      6.18 o
   3   6  15      187.91      204.11     10.75 o
  -2   7  15      150.98      148.62     14.57 o
  -1   7  15       57.35       61.29      7.57 o
   0   7  15      171.05      158.95     13.39 o
   1   7  15       56.73       64.93      7.38 o
   2   7  15      151.63      152.67      9.71 o
  -1   8  15      228.99      250.36     12.37 o
   0   8  15      105.60      104.71     14.83 o
   1   8  15      228.48      257.78     31.84 o
   0   0  16      735.87      757.55     22.65 o
   1   0  16       75.29       82.92      3.58 o
   2   0  16        5.74        3.96      5.38 o
   3   0  16      818.79      831.33     25.50 o
   4   0  16       18.21       19.69      7.45 o
  -4   1  16      290.38      315.23     14.98 o
  -3   1  16       50.65       50.49      5.09 o
  -2   1  16       19.04       13.88      4.76 o
  -1   1  16      118.63      120.91      4.30 o
   0   1  16     1165.80     1189.81     30.92 o
   1   1  16      123.23      122.95      8.67 o
   2   1  16       23.16       19.62      3.86 o
   3   1  16       52.47       44.28      7.83 o
   4   1  16      287.57      305.65     17.70 o
  -4   2  16      111.20      115.20     10.80 o
  -3   2  16      191.28      185.09      9.85 o
  -2   2  16      113.78      105.89      7.61 o
  -1   2  16      176.61      164.40      7.79 o
   0   2  16       51.37       60.99      4.56 o
   1   2  16      181.25      180.39      9.08 o
   2   2  16      110.15      105.54      7.41 o
   3   2  16      192.69      193.53     14.37 o
   4   2  16      108.45      108.63     10.10 o
  -4   3  16       42.10       30.43     13.93 o
  -3   3  16      180.37      171.80     14.20 o
  -2   3  16       64.47       55.59      9.66 o
  -1   3  16       73.72       66.24      6.08 o
   0   3  16       29.10       29.01      3.20 o
   1   3  16       73.24       69.20      5.79 o
   2   3  16       62.47       39.21      8.00 o
   3   3  16      178.86      186.54     11.76 o
   4   3  16       40.26       38.01      7.91 o
  -4   4  16       53.24       42.79     11.12 o
  -3   4  16      125.78      130.15      8.72 o
  -2   4  16       28.06       28.12      5.96 o
  -1   4  16      124.64      126.33      7.31 o
   0   4  16      181.94      179.84      7.96 o
   1   4  16      119.72      111.59      7.89 o
   2   4  16       29.99       34.13      9.93 o
   3   4  16      122.81      134.70     10.77 o
   4   4  16       52.79       51.70     10.20 o
  -3   5  16       71.03       76.62      7.82 o
  -2   5  16       70.99       73.66      5.90 o
  -1   5  16      172.05      189.70     20.16 o
   0   5  16      246.43      273.51     22.87 o
   1   5  16      171.80      177.15     16.71 o
   2   5  16       69.02       90.91      7.92 o
   3   5  16       70.03       89.20      8.47 o
  -3   6  16      256.46      261.96     17.15 o
  -2   6  16       39.90       26.93      9.48 o
  -1   6  16      231.32      236.63     14.35 o
   0   6  16      114.13       99.51     11.94 o
   1   6  16      230.82      247.31     19.64 o
   2   6  16       42.16       41.05      8.87 o
   3   6  16      252.59      259.31     11.99 o
  -2   7  16      126.98      139.34     14.29 o
  -1   7  16       25.92       31.44      9.02 o
   0   7  16       82.65       96.27     12.03 o
   1   7  16       27.74       24.29      9.71 o
   2   7  16      127.93      128.33     16.78 o
   1   0  17       59.29       57.20      5.21 o
   2   0  17       65.26       62.24      5.37 o
   3   0  17        0.08       -4.03      7.61 o
   4   0  17       12.26       16.77      7.74 o
  -4   1  17      178.34      177.73     13.38 o
  -3   1  17      330.28      354.29     21.85 o
  -2   1  17      201.67      187.35     24.11 o
  -1   1  17      151.13      170.87      7.46 o
   0   1  17      106.12      121.72      5.82 o
   1   1  17      147.03      151.96      7.43 o
   2   1  17      205.42      196.14     48.79 o
   3   1  17      332.00      328.40     30.19 o
   4   1  17      179.42      190.69     16.88 o
  -4   2  17      140.38      104.65     14.80 o
  -3   2  17       51.53       53.61      6.25 o
  -2   2  17      348.42      340.52     26.20 o
  -1   2  17       89.13       95.01      6.59 o
   0   2  17      232.53      248.00     11.25 o
   1   2  17       93.57      111.85      5.10 o
   2   2  17      356.88      345.34     34.56 o
   3   2  17       52.46       44.86      8.49 o
   4   2  17      141.44      129.21     11.07 o
  -4   3  17       39.71       29.81     11.07 o
  -3   3  17       57.11       49.47      7.65 o
  -2   3  17       80.30       77.24      7.32 o
  -1   3  17      294.73      331.40     15.17 o
   0   3  17       40.13       39.46      5.31 o
   1   3  17      287.58      274.43     24.64 o
   2   3  17       80.89       79.95     15.03 o
   3   3  17       53.40       58.67      8.59 o
   4   3  17       39.60       47.70      8.62 o
  -3   4  17       25.14       26.28      6.75 o
  -2   4  17      219.98      232.31     18.08 o
  -1   4  17       78.65       80.04      6.50 o
   0   4  17      350.23      334.40     16.51 o
   1   4  17       81.71       81.68      7.26 o
   2   4  17      217.29      207.61     27.97 o
   3   4  17       23.13       20.43      7.77 o
  -3   5  17      150.30      162.06     10.04 o
  -2   5  17      116.01      111.63      8.15 o
  -1   5  17       28.05       35.69     12.75 o
   0   5  17       13.94       28.60      9.32 o
   1   5  17       26.47       28.28      6.16 o
   2   5  17      115.25      123.99      9.04 o
   3   5  17      149.56      156.70     10.24 o
  -2   6  17       49.38       51.06     11.15 o
  -1   6  17       80.37       64.20     10.09 o
   0   6  17       11.37        4.95      8.27 o
   1   6  17       79.98       81.27     11.70 o
   2   6  17       48.21       47.85      7.98 o
   0   7  17      121.80      144.55     15.04 o
   0   0  18      223.96      211.35     13.45 o
   1   0  18      198.69      209.52      9.20 o
   2   0  18       72.52       57.03     21.71 o
   3   0  18      156.87      169.19     37.88 o
   4   0  18       20.88       29.13      9.02 o
  -4   1  18      318.33      281.14     36.19 o
  -3   1  18       26.61       21.21      9.05 o
  -2   1  18      258.35      269.74     17.51 o
  -1   1  18      191.94      195.46     16.79 o
   0   1  18       69.91       70.15      5.74 o
   1   1  18      189.97      197.38      8.98 o
   2   1  18      255.86      272.69     50.09 o
   3   1  18       27.99       14.32      8.02 o
   4   1  18      319.76      318.42     16.27 o
  -3   2  18       10.57       18.88     11.05 o
  -2   2  18       93.55       85.34      7.04 o
  -1   2  18       75.10       83.67      6.35 o
   0   2  18       60.06       68.23      5.78 o
   1   2  18       77.90       81.77     15.87 o
   2   2  18       93.21       90.45     17.00 o
   3   2  18       10.75        5.31      8.12 o
  -3   3  18        5.89        1.65     10.15 o
  -2   3  18       21.74       17.56      6.08 o
  -1   3  18      151.49      156.49     10.82 o
   0   3  18       42.82       47.50      6.08 o
   1   3  18      152.31      158.52     19.85 o
   2   3  18       21.33       13.66      8.69 o
   3   3  18        5.13        1.65      8.31 o
  -3   4  18        3.68       -1.18      6.86 o
  -2   4  18      220.66      238.03     11.01 o
  -1   4  18      531.27      576.82     13.41 o
   0   4  18       12.12       17.98      8.90 o
   1   4  18      527.62      595.99     30.28 o
   2   4  18      222.24      216.00     15.87 o
   3   4  18        4.97       -0.82      8.71 o
  -2   5  18      266.40      293.53     11.70 o
  -1   5  18       26.96       23.34      8.42 o
   0   5  18      471.07      446.34     32.78 o
   1   5  18       27.21       27.07      9.84 o
   2   5  18      267.54      295.70     15.89 o
  -1   6  18      119.91      132.73     12.87 o
   0   6  18        0.82       -3.70      9.49 o
   1   6  18      118.81      125.53     24.33 o
   1   0  19      177.46      180.50      8.72 o
   2   0  19       36.47       36.57      9.95 o
   3   0  19      208.54      187.03     22.89 o
  -3   1  19      115.64      118.80     15.05 o
  -2   1  19        7.41        5.34      9.28 o
  -1   1  19       76.62       76.75     10.77 o
   0   1  19       33.62       39.02      5.42 o
   1   1  19       76.52       70.10      9.84 o
   2   1  19        7.52        0.23      9.20 o
   3   1  19      117.37      118.11     18.44 o
  -3   2  19       60.01       46.58     15.20 o
  -2   2  19      298.27      296.26     26.19 o
  -1   2  19      142.55      139.53      7.58 o
   0   2  19      217.46      224.41      8.82 o
   1   2  19      145.81      135.83     30.14 o
   2   2  19      292.87      280.41     54.71 o
   3   2  19       59.29       49.63      9.76 o
  -3   3  19      214.98      214.12     33.16 o
  -2   3  19       65.99       73.42      9.38 o
  -1   3  19      291.70      297.02     10.34 o
   0   3  19       38.70       26.24      8.90 o
   1   3  19      299.90      294.04     16.81 o
   2   3  19       68.24       70.06     11.05 o
   3   3  19      216.50      201.47     26.64 o
  -2   4  19       28.46       20.16      6.97 o
  -1   4  19       56.89       67.22      6.59 o
   0   4  19       18.57       20.05      8.83 o
   1   4  19       57.94       64.42     10.76 o
   2   4  19       27.25       33.46      9.95 o
  -1   5  19      139.91      129.41     26.99 o
   0   5  19        3.99        9.95      9.03 o
   1   5  19      141.85      122.61     13.85 o
   0   0  20      285.82      282.81     40.62 o
   1   0  20      149.73      178.17     13.11 o
   2   0  20       21.89        8.82     14.40 o
  -2   1  20      161.15      149.53     13.68 o
  -1   1  20        7.16        9.35      5.76 o
   0   1  20       75.25       77.38      6.48 o
   1   1  20        7.45       11.05      8.21 o
   2   1  20      158.17      173.39     14.02 o
  -2   2  20       25.25       23.72      9.79 o
  -1   2  20       30.42       30.24      5.68 o
   0   2  20       73.13       71.49      8.15 o
   1   2  20       28.83       27.58      9.59 o
   2   2  20       26.96        8.91      9.44 o
  -2   3  20       57.70       50.84     11.13 o
  -1   3  20       20.29       27.07      6.97 o
   0   3  20        9.28       13.94      7.86 o
   1   3  20       19.77       19.65     10.06 o
   2   3  20       57.14       54.52     17.98 o
  -1   4  20      230.72      246.99     25.58 o
   0   4  20        0.36        5.24      9.38 o
   1   4  20      232.98      246.87     22.66 o
   1   0  21       22.12       12.10      8.87 o
   2   0  21        0.24       -0.05     23.44 o
  -1   1  21      234.94      243.83     17.66 o
   0   1  21        4.35       11.59      6.73 o
   1   1  21      237.88      235.20     17.04 o
  -1   2  21        6.51       29.87     12.55 o
   0   2  21      209.01      215.58     14.06 o
   1   2  21        6.38        2.24      9.04 o
   0   3  21      207.75      208.13     14.74 o
 
